# Supplementary material for: Alterations of Urinary Microbial Metabolites and Immune Indexes Linked With COVID-19 Infection and Prognosis
Source: Front Immunol. 2022 Mar 29;13:841739. doi: 10.3389/fimmu.2022.841739 (PMC9001849; doi:10.3389/fimmu.2022.841739)
Supplement: Supplementary file 1 [file DataSheet_1.xlsx]

## Sheet: SUPPLEMENTARY DATA 1
Supplementary Data1. The concentration of cytokines
ID	group	subgroup	age	gender	IL-2	IL-4	IL-6	IL-10	TNF-α	IFN-γ	IL-17A
28-11	Positive	sev	74	female	0.68	0	2.24	3.79	0.27	0.86	0
28-12	Positive	non-sev	15	male	4.86	2.44	5.12	7.91	11.6	4.73	8.28
28-13	Positive	non-sev	49	female	5.25	5.21	7.11	7.67	9.12	4.73	40.21
28-17	Positive	non-sev	64	male	3.43	3.08	5.87	6.16	3.78	2.98	12.03
28-18	Positive	non-sev	46	male	1.73	1.65	2.36	3.83	2.06	21.1	49.57
28-19	Positive	sev	51	male	1.61	0.71	24.46	6.81	1.26	1.85	13.18
28-2	Positive	non-sev	54	male	1.41	0.69	7.94	3.97	1.03	2.49	29.1
28-20	Positive	sev	42	male	0.95	0.59	38.4	6.18	1.21	1.37	8.22
28-21	Positive	non-sev	61	male	4.59	2.36	6.34	6.04	5.6	3.5	23
28-22	Positive	non-sev	24	female	1.45	0.8	36.49	6.65	1.29	5.45	68.06
28-23	Positive	non-sev	28	male	6.59	3.956	8.68	2.84	3.73	2.75	12.28
28-24	Positive	non-sev	49	male	2.73	1.75	3.18	3.23	3.29	2.22	60.56
28-25	Positive	non-sev	39	female	2.34	0.91	3.52	3.73	2.55	2.81	79.71
28-29	Positive	non-sev	24	female	6	5.3	6.63	8	10	4	31.78
28-3	Positive	non-sev	49	female	1.78	1.93	3.37	2.44	3.35	2.71	3.69
28-33	Positive	sev	77	male	1.4	1.04	2.39	4.86	0.62	2.65	24.6
28-34	Positive	sev	55	female	0.68	0.29	2.01	3.42	0.62	0.7	0
28-36	Positive	sev	70	female	0.55	0.24	1.12	3.28	0.44	1.37	0
28-37	Positive	sev	50	male	1.05	0.87	7.52	3.56	1.36	1.49	4.09
28-4	Positive	non-sev	32	male	1.61	2.03	2.75	4.17	1.03	2.03	40.79
28-40	Positive	non-sev	57	female	0.68	1.43	4.3	2.1	0.88	1.93	5.5
28-43	Positive	non-sev	33	male	2.65	2.21	4.87	2.67	3.53	3.13	76.59
28-44	Positive	asy	63	female	3.33	2.1	6.56	5.25	2.06	3.6	12.94
28-46	Positive	sev	44	male	0.62	0	1.45	0.74	0	0.66	0
28-47	Positive	non-sev	72	female	2.05	1.36	2.77	4.41	8.74	3.13	3.69
28-48	Positive	non-sev	51	female	2.01	1.7	3.18	3.16	2.49	2.54	18.48
28-49	Positive	asy	68	male	0.81	0.07	45.72	7.36	0.95	1.12	13.88
28-5	Positive	non-sev	40	female	3.98	4.83	5.84	4.94	5.01	3.48	4.35
28-50	Positive	non-sev	55	male	2.48	0.73	9.19	3.41	2.49	2.05	2.05
28-51	Positive	non-sev	52	female	2.89	2.63	11.94	5.95	2.52	4.3	52.81
28-52	Positive	non-sev	43	male	2.69	4.83	5.17	5.95	3.94	4.19	7.76
28-58	Positive	sev	55	male	1.8	0.36	2.19	3.78	0.85	1.57	72.15
28-62	Positive	sev	38	male	2.1	2.26	4.1	4.9	2.43	2.6	18.86
28-66	Positive	non-sev	47	female	3.82	3.05	30.58	6.37	4.95	4.3	39.83
28-68	Positive	sev	35	male	0.91	0.45	1.22	1.57	0.6	0.91	8.11
28-7	Positive	non-sev	53	male	0.87	0.91	84.23	3.32	1.24	2.05	2.86
28-71	Positive	sev	59	male	1.77	1.84	271.93	11.5	2.7	3.08	25.34
28-72	Positive	non-sev	49	female	0	0	0	0	0	0	0
28-75	Positive	sev	53	female	0.85	0.44	104.32	37.46	0.97	0.72	0
28-76	Positive	non-sev	15	female	3.38	3.87	5.41	5.19	5.55	3.78	12.26
28-8	Positive	non-sev	40	female	5.55	5.12	7.09	7.03	10.35	3.78	85.74
28-83	Positive	non-sev	20	male	2.55	1.58	3.07	3.25	2.29	3.03	3.03
28-85	Positive	non-sev	54	male	2.8	1.31	18.07	5.68	2.05	43.55	86.11
28-88	Positive	non-sev	49	female	1.5	0.87	2.48	2.65	2	1.34	3.36
28-9	Positive	non-sev	48	male	2.47	1.38	6.85	3.46	3.11	2.62	11.31
28-90	Positive	non-sev	51	male	3.13	1.68	3.44	4.62	2.34	3.87	29.29
28-95	Positive	sev	66	male	1.29	1.1	14.14	4.51	1.64	1.29	20.23
28-98	Positive	non-sev	71	male	0.86	1.48	5.39	1.57	1.69	2.79	100.44
29-11	Positive	non-sev	30	male	2.79	2.65	2.94	5.15	1.59	3.09	1.22
29-16	Positive	non-sev	40	male	1.81	1.22	3.68	3.27	1.56	1.92	1.22
29-17	Positive	sev	64	female	1.77	0.78	29.59	7.13	4.51	2.25	22.4
29-2	Positive	non-sev	35	female	1.29	1.31	1.45	2.35	1.64	1.98	5.95
29-21	Positive	non-sev	51	male	4.08	2.57	4.5	6.07	4.06	4.49	28.91
29-25	Positive	non-sev	38	male	1.58	4.15	8.18	3.07	4.46	1.96	10.03
29-25	Positive	non-sev	38	male	1.58	4.15	8.18	3.07	4.46	1.96	10.03
29-31	Positive	non-sev	68	male	1.29	0.47	4.77	3.28	1.1	1.89	11.08
29-32	Positive	non-sev	57	female	0.68	1.84	3.15	1.04	0	1.12	0
29-35	Positive	non-sev	33	female	1.47	0.34	8.99	2.65	1.4	1.56	11.31
29-36	Positive	non-sev	61	female	1.77	1.12	3.63	2.76	2.49	2.41	24.71
29-37	Positive	non-sev	4	male	2.3	4.14	3.87	3.62	1.7	2.96	18.11
29-41	Positive	non-sev	86	female	2.62	0.09	3.52	2.23	0.95	3.15	3.85
29-42	Positive	non-sev	48	female	2.45	2.03	3.76	3.97	2.69	2.92	44.61
29-44	Positive	non-sev	23	male	1.3	1.1	2.15	1.91	1.42	1.42	4.85
29-45	Positive	non-sev	63	female	1.81	1.53	3.68	2.9	1.42	3.24	1.05
29-46	Positive	non-sev	29	male	4.98	2.55	6.37	8.69	5.73	3.61	6.89
29-47	Positive	non-sev	31	female	4.14	2.05	4.05	6	2.52	3.63	8.46
29-50	Positive	non-sev	56	female	1.31	2.03	2.05	2.19	1.75	1.69	1.72
29-52	Positive	non-sev	33	male	1.88	1.38	5.49	3.64	1.32	2.64	83.19
29-54	Positive	non-sev	44	female	0.91	0.35	4.06	1.77	0.62	0.95	5.95
29-57	Positive	non-sev	25	male	0.59	0.71	1.18	1.72	0.49	0.92	11.08
29-61	Positive	non-sev	56	female	2.26	3.03	3.79	3.71	2.87	2.64	2.37
29-63	Positive	non-sev	47	male	2.51	1.31	2.79	2.97	2.32	2.79	13.12
29-67	Positive	non-sev	38	male	2.51	1.93	2.86	3.18	2.93	2.45	8.99
29-70	Positive	non-sev	63	female	2.31	2.05	4.55	3.02	3.66	2.26	23.95
29-71	Positive	non-sev	34	male	0.95	0.13	8.21	2.17	1.05	1.48	4.26
29-78	Positive	sev	65	female	3.21	2.94	46.21	10.3	4.69	4.07	48.08
29-8	Positive	non-sev	35	male	1.69	0.98	4.14	2.51	2.81	2.3	33.31
29-81	Positive	non-sev	38	female	0.96	0	1.12	1.75	0	0.64	0
29-82	Positive	non-sev	60	male	0.9	1.05	9.34	2.89	1.57	1.12	7.79
29-83	Positive	non-sev	68	male	1.19	2.03	1.72	1.3	0	1.04	0
29-84	Positive	non-sev	28	female	3.23	2.18	3.35	4.38	2.9	3.45	13.85
29-87	Positive	sev	46	female	0.76	0.94	0.42	1.34	0.86	0.68	0
29-90	Positive	non-sev	34	female	0.82	0	0.63	1.45	0	1.1	0
29-91	Positive	non-sev	43	female	5.4	3.41	28.23	16.44	4.41	8.56	44.23
29-92	Positive	non-sev	56	male	2.22	0.43	4.43	4.76	2.69	3.2	14.22
30-1	Positive	non-sev	64	male	1.62	1.41	46.62	5.06	1.83	2.45	19.04
30-16	Positive	non-sev	74	female	1.99	1.7	4.21	3.92	4.34	2.28	4.18
30-25	Positive	sev	65	female	1.29	0.9	1.31	3.87	0.91	1.89	26.09
30-3	Positive	non-sev	63	male	2.55	2.18		5.48	1.78	2.3	10.23
30-32	Positive	non-sev	47	male	2.33	2.55	3.83	3.36	5.3	3.87	163
30-33	Positive	non-sev	54	female	9.99	8.56	12.12	18.09	12.79	6.9	11.49
30-38	Positive	sev	39	male	0.87	0	1.18	0.74	0	0.75	0
30-39	Positive	non-sev	47	male	0.87	0	0.29	0.97	0	0.6	0
30-49	Positive	non-sev	20	female	0.46	1.54	9.21	3.12	3.11	0.8	17.48
30-51	Positive	asy	18	female	2.58	2.62	4.79	5.93	4.3	3.23	5.5
30-52	Positive	asy	5	female	3.32	1.36	5.01	5.93	3.22	3.85	28.53
30-53	Positive	asy	67	female	2.18	2.77	3.49	3.94	3.7	3.09	0.13
30-54	Positive	asy	33	male	3.39	3.83	4.45	7.46	3.51	5.19	9.54
30-55	Positive	asy	53	female	2.12	4.64	7.12	4	3.96	3.1	103.94
30-56	Positive	asy	50	female	1.25	0.64	2.71	2.37	1.88	2.71	0.13
30-57	Positive	asy	22	female	1.04	0.55	3.46	2.86	1.75	1.79	4.55
30-58	Positive	asy	55	female	2.25	2.56	19.92	3.94	3.26	5.01	28.93
30-59	Positive	non-sev	23	female	1.05	0.97	4.67	4.51	1.37	2.55	9.66
30-60	Positive	asy	13	female	2.56	2.01	3.18	5.17	3.09	2.51	5.8
30-61	Positive	asy	50	female	4.41	6.79	9.31	8.69	8.43	5.64	19.5
30-62	Positive	asy	45	female	0.99	0.32	1.68	2.49	2.6	1.51	0
30-64	Positive	non-sev	32	male	2.17	2.3	12.47	3.67	0.71	1.39	5.88
30-66	Positive	asy	26	female	1.76	1.18	4.3	3.29	2.61	2.79	10
30-67	Positive	asy	20	female	1.56	1.59	4.6	4.2	1.6	2.21	2.39
30-69	Positive	asy	24	female	2.61	3.15	5.49	6.75	6.33	2.86	22.76
30-70	Positive	asy	39	female	3.08	4.18	5.02	4.09	6.51	3.26	13.02
30-71	Positive	asy	47	female	1.8	1.64	2.54	2.28	1.5	1.97	8.14
30-72	Positive	asy	48	male	0.93	1.48	2.97	2.84	1.15	2.06	11.69
30-73	Positive	asy	27	female	3.73	7.58	7.46	7.24	10.48	6.02	20.46
30-74	Positive	asy	26	male	2.25	0.87	3.14	3.84	2.54	1.91	3.53
30-75	Positive	asy	44	female	2.89	2.47	7.95	2.85	1.13	6.4	17.29
30-76	Positive	asy	28	male	7.07	3.14	5.06	2.67	13.74	4.17	12.36
30-77	Positive	asy	38	male	0.97	0.99	2.63	2.3	2.41	1.2	3.2
30-78	Positive	asy	25	female	2.83	1.67	3.79	5.45	3.38	2.39	0
30-79	Positive	non-sev	54	female	3.66	1.46	5.44	6.24	4.81	4.22	3.53
30-80	Positive	asy	19	male	1.25	1.07	2.95	3.65	1.45	2.26	7.75
30-81	Positive	sev	38	male	0.86	0.65	1.45	4.27	1	1.02	19.51
30-82	Positive	non-sev	36	female	1.33	0.73	3.16	2.86	1.27	2.2	0.48
30-83	Positive	asy	31	female	4.4	1.34	1.46	2.63	1.61	1.83	3.72
30-84	Positive	non-sev	26	male	1.05	0.39	1.76	2.14	0.94	1.43	3.53
30-85	Positive	asy	25	male	0.9	1.62	3.54	2.24	1	2.66	4.93
30-86	Positive	asy	23	male	1.1	0.99	2.52	2.39	0.75	1.82	8.94
30-87	Positive	non-sev	43	female	1.65	0.62	7.11	4.69	1.37	2.3	4.68
30-88	Positive	asy	9	female	2.52	2.21	7.62	6.49	3.13	4.33	12.64
30-89	Positive	asy	27	male	2.71	3.57	5.94	5.12	4.65	2.63	20.84
30-90	Positive	asy	39	female	1.61	1.76	5.06	3.91	1.97	2.28	5.69
30-91	Positive	non-sev	44	male	1.22	1.26	4.23	2.51	0.9	1.56	0
30-92	Positive	asy	7	female	1.61	2.13	4.4	4.87	2.1	2.11	7.94
30-96	Positive	non-sev	27	female	0.81	0.89	2.13	1.98	1.6	1.3	4.36
60-10	Positive	asy	56	male	4.08	4.18	2.79	3.54	8.01	2.62	6.58
60-12	Positive	asy	50	male	1.25	1.43	4.82	3.22	2.51	1.42	4.36
60-13	Positive	asy	38	male	2.55	2.85	5.61	4.8	6.22	3.36	29.51
60-16	Positive	non-sev	57	male	1.68	2.13	6.68	7.47	2.92	4.79	7.26
60-21	Positive	asy	46	female	1.96	2.38	5.51	3.37	3.79	4.09	7.19
60-22	Positive	asy	45	male	1.61	1.29	3.18	3.3	1.82	2.66	7.95
60-23	Positive	asy	36	male	9.76	34.6	15.81	18.48	18.19	7.67	14
60-24	Positive	asy	30	male	1.34	1.24	18.71	2.99	5.55	1.15	6.44
60-25	Positive	asy	50	male	1.13	0.99	2.29	1.95	1.27	1.91	11.14
60-26	Positive	asy	46	male	1.3	1.34	2.9	4.11	1.57	1.19	4.74
60-27	Positive	non-sev	49	female	2.71	5.46	10.71	7.31	7.85	4.05	11.32
60-33	Positive	asy	45	male	2.29	1.29	3.43	3.54	2.35	1.91	2.25
60-34	Positive	non-sev	3	male	1.78	3.87	4.97	3.8	2.93	2.83	0
60-35	Positive	asy	41	male	2.52	3.42	6.06	7.14	5.35	4.86	17.09
60-5	Positive	asy	45	male	3.35	4.03	9.51	3.37	1.85	5.73	24.99
60-6	Positive	asy	35	male	1.28	1.48	10.22	1.67	1	3.08	10.19
60-8	Positive	asy	47	male	1.44	1.43	2.4	2	2.16	2.22	4.93
60-9	Positive	asy	43	male	1.68	1.11	2.9	4.29	0.65	2.68	2.98
N1	Negative	HC	39	female	0.21	0.62	1.06	0.94	0.55	0.72	1.32
N100	Negative	HC	37	female	3.57	2.6	6.43	4.34	2.7	4.95	15.31
N101	Negative	HC	43	female	3.98	3.11	6.19	5.11	5.99	4.57	11.78
N102	Negative	HC	63	female	2.01	1.76	3.98	3.91	2.4	3.13	2.97
N103	Negative	HC	51	male	2.29	2.88	3.38	4.19	2.17	2.52	6.43
N104	Negative	HC	47	male	2.7	1.47	4.31	3.8	2	3.9	8.51
N106	Negative	HC	55	male	3.01	2.47	6.94	3.75	1.58	5.57	16.32
N107	Negative	HC	29	male	3.37	2.69	6.59	5.81	2.94	4.06	10.63
N109	Negative	HC	41	male	2.64	1.83	3.5	3.78	2.43	3.22	7.38
N11	Negative	HC	30	male	0.71	1.16	1.46	1.38	0.75	1.31	6.22
N110	Negative	HC	58	female	2.43	1.99	4.26	5.53	2.97	3.15	7.38
N112	Negative	HC	45	female	2.55	2.44	3.35	4.57	2.4	2.9	17.35
N113	Negative	HC	21	female	3.88	7.21	7.54	7.02	8.05	6.33	16.65
N114	Negative	HC	42	female	3.71	2.57	5.5	5.18	8.38	2.82	10.99
N115	Negative	HC	50	male	4.31	5.27	9.52	6.4	6.03	5.64	25.02
N116	Negative	HC	23	male	1.09	0.98	3.58	1.67	1.21	1.72	4.94
N118	Negative	HC	38	male	1	0.77	2.74	3.48	2.07	1.41	1.02
N119	Negative	HC	52	male	0.72	1.19	2.69	2.56	1.14	1.29	3.58
N120	Negative	HC	43	male	0.77	0.79	2.66	3.33	1.55	1.82	2.52
N121	Negative	HC	58	male	2.03	1.96	9.24	3.67	2.85	2.47	5.5
N123	Negative	HC	49	male	1.93	1.7	5.3	2.46	1.62	1.62	0
N124	Negative	HC	33	male	2.18	0.35	4.47	4.67	1.38	2.35	4.12
N126	Negative	HC	46	female	2.46	1.24	5.33	5.2	3.9	3.03	3.85
N128	Negative	HC	37	female	1.61	2.12	3.75	3.12	2.1	2.12	7.2
N129	Negative	HC	31	male	2.06	2.21	4.22	2.26	3.71	2.86	13.36
N131	Negative	HC	41	female	3.27	3.41	7.9	6.45	5.32	4.95	10.7
N132	Negative	HC	42	male	1	1.12	2.71	1.48	1.58	1.08	6.92
N133	Negative	HC	41	female	4.23	3.14	7.78	8.6	5.2	5.79	7.49
N134	Negative	HC	27	male	2.67	1.12	4.7	7.05	2.39	4.9	38.2
N15	Negative	HC	39	male	1.27	0.55	1.49	2.92	1.3	1.39	0
N16	Negative	HC	37	female	2.18	1.96	4.28	4.59	2.92	3.95	1.11
N17	Negative	HC	33	female	2.78	8.31	3.57	4.93	5.28	3.55	15.8
N18	Negative	HC	26	female	2.87	4.24	5.59	6.32	4.86	4.79	4.25
N19	Negative	HC	25	female	3.32	3.97	5.9	7.26	3.69	7	17.29
N2	Negative	HC	26	male	0.86	1.64	1.46	1.47	0.52	1.65	12.62
N20	Negative	HC			1.15	1.32	2.09	1.9	0.62	1.34	0
N22	Negative	HC	49	female	1.25	2.03	1.92	2.86	1.87	1.68	4.25
N23	Negative	HC	49	male	1.47	1.36	2.19	2.78	1.2	1.88	4.82
N25	Negative	HC	39	male	1.13	1.1	1.89	2.47	0.78	0.93	0
N26	Negative	HC	24	female	1.82	1.36	3.26	2.12	1.66	2.54	5.94
N27	Negative	HC	35	male	1.27	0.98	1.62	2.01	1.23	0.7	2.45
N29	Negative	HC	36	male	1.37	1.17	1.62	3.19	1.63	1.65	5.38
N3	Negative	HC	32	male	1.02	1.11	1.19	1.99	0.61	0.72	10.54
N30	Negative	HC	62	female	1.53	1.4	2.19	3.81	1.46	2.37	24.02
N32	Negative	HC	38	male	1.45	1.66	1.56	2.45	0.78	1.91	7.57
N33	Negative	HC	51	male	1.93	2.14	6.99	5.27	1.73	3.52	13.8
N35	Negative	HC	31	male	1.51	1.88	1.86	3.05	1.23	1.88	7.03
N36	Negative	HC	39	male	1.8	2.29	2.29	3.72	1.46	2.03	4.82
N38	Negative	HC	28	female	2.07	2.71	2.69	3.11	2.25	2.77	16.3
N39	Negative	HC	30	male	1.51	1.47	2.76	2.64	1.13	2.08	0
N4	Negative	HC	53	male	0.48	3.12	1.38	1.85	0.55	1.39	7.33
N41	Negative	HC	54	male	1.97	1.88	2.76	3.28	1.56	2.77	18.75
N42	Negative	HC	30	male	1.82	1.44	2.59	3.95	2.28	2.23	5.94
N44	Negative	HC	71	male	2.34	2.49	3.62	4.86	1.68	2.62	9.1
N45	Negative	HC	35	female	2.77	2.65	3.7	4.5	4.58	2.76	8.94
N46	Negative	HC	39	female	4.12	4.27	7.56	5.27	5.44	5.57	14.97
N47	Negative	HC	82	male	2.13	2.94	4.74	4.7	2.83	2.9	7.31
N49	Negative	HC	80	male	2.1	0.97	5.71	4.34	2.13	2.85	6.67
N5	Negative	HC	48	male	0.56	1.51	0.96	1.15	0.49	0.95	8.95
N51	Negative	HC	34	male	1.86	3.14	3.85	4.6	2.26	2.66	8.61
N52	Negative	HC	74	female	2.14	2.53	4.33	4.52	2.6	2.36	5.39
N53	Negative	HC	25	male	3.77	3.98	8.19	7.52	4.72	4.64	11.42
N55	Negative	HC	58	male	1.71	1.73	3.35	2.44	1.71	1.84	4.92
N56	Negative	HC	48	female	2.9	2.3	5.95	6.25	4.15	4.21	11.59
N57	Negative	HC	57	female	3.07	7.09	5.18	5.11	3.11	5.46	9.27
N58	Negative	HC	59	male	3.03	2.72	3.77	3.49	2.8	2.8	7.96
N59	Negative	HC	46	female	5.04	6.42	8.22	7.57	7.97	6.34	14.46
N60	Negative	HC	41	female	3.69	4.73	5.68	5.32	5.84	4.51	8.94
N61	Negative	HC	55	female	3.8	2.94	6.05	6.2	4.97	4.37	12.93
N62	Negative	HC	42	female	2.37	1.67	4.03	4.24	2.2	2.85	10.96
N63	Negative	HC	34	female	2.74	1.99	17.47	4.93	3.17	3.76	10.96
N64	Negative	HC	39	female	1.98	1.35	2.98	4.24	1.91	2.78	7.54
N65	Negative	HC	56	male	3.88	5.14	6.37	6.04	5.11	4.48	15.47
N66	Negative	HC	32	male	2.22	1.99	4.13	3.93	2.9	3.29	8.83
N68	Negative	HC	45	male	2.8	2.31	3.8	4.73	2.77	2.94	9.97
N69	Negative	HC	36	male	3.8	4.38	9.36	9.67	6.32	3.88	10.14
N70	Negative	HC	56	male	1.99	1.7	3.5	4.29	2.46	2.69	8.83
N71	Negative	HC	49	male	2.41	1.18	13.23	3.65	2.23	2.78	6.27
N73	Negative	HC	25	male	3.27	2.79	5.47	5.6	3.69	3.79	8.02
N74	Negative	HC	57	male	2.49	1.38	3.38	2.88	2.5	2.48	6.11
N75	Negative	HC	20	female	3.43	3.24	5.63	6.25	4.9	4.01	13.12
N77	Negative	HC	35	male	2.67	2.44	4.64	4.83	3.04	3.03	10.14
N78	Negative	HC	65	male	2.39	2.92	4.95	4.96	3.83	2.94	11.62
N79	Negative	HC	38	female	2.28	1.8	4.33	4.78	2.63	2.92	9.64
N80	Negative	HC	21	male	2.45	1.8	4.51	6.46	2.36	3.31	10.14
N81	Negative	HC	53	male	2.45	1.89	6.05	4.91	2.23	3.24	15.14
N83	Negative	HC	56	female	3.21	1.73	6.78	6.74	4.15	4.3	12.62
N84	Negative	HC	30	male	2.66	1.51	5.79	4.7	2.73	3.97	10.79
N85	Negative	HC	47	male	2.69	1.54	3.67	4.26	2.23	3.49	7.7
N87	Negative	HC	75	female	2.43	1.8	9.75	4.99	2.2	2.57	10.79
N88	Negative	HC	66	male	1.73	0.89	3.7	3.6	2.04	3.03	9.48
N89	Negative	HC	43	female	1.86	2.47	4.03	4.99	4.29	3.17	7.38
N9	Negative	HC	43	male	0.81	1.6	1.4	1.56	1.84	1.73	6.78
N91	Negative	HC	69	male	1.91	0.28	3.88	2.8	2.4	2.13	6.59
N92	Negative	HC	34	male	3.79	2.4	5	5.24	4.79	4.35	14.12
N93	Negative	HC	49	female	2.08	1.51	4.2	4.21	1.74	2.48	7.38
N95	Negative	HC	29	male	2.49	1.38	4.05	3.65	2	2.83	7.7
N96	Negative	HC	50	male	4.09	1.57	3.9	4.73	2.8	3.22	8.83
N98	Negative	HC	25	male	1.99	1.47	3.62	4.7	4.01	2.96	9.81
N99	Negative	HC	34	female	3.58	3.24	7.73	13.21	5.59	5.95	17.35

## Sheet: SUPPLEMENTARY DATA 2
Supplementary Data2. The Data of T cells
ID	group	subgroup	age	gender	CD3+	CD4+%	CD4+	CD8+%	CD8+	CD4+CD8+CD3+/CD3+	CD4+/CD8+
28-1	Positive	non-sever	17	female	2250	54	1209	44	991	1	1.22
28-10	Positive	non-sever	27	male	1527	58	886	41	628	0	1.41
28-11	Positive	sever	74	female	831	63	519	33	274	1	1.9
28-12	Positive	non-sever	15	male	1286	54	691	42	537	0	1.29
28-13	Positive	non-sever	49	female	717	51	366	44	313	1	1.17
28-14	Positive	non-sever	45	female	1461	51	745	35	516	0	1.44
28-15	Positive	non-sever	37	female	992	58	575	38	374	1	1.54
28-16	Positive	non-sever	52	male	646	39	253	58	372	1	0.68
28-17	Positive	non-sever	64	male	1366	62	848	36	490	1	1.73
28-18	Positive	non-sever	46	male	613	51	314	44	268	1	1.17
28-19	Positive	sever	51	male	549	31	167	63	348	1	0.48
28-2	Positive	non-sever	54	male	869	74	643	20	172	0	3.37
28-20	Positive	sever	42	male	1167	58	674	40	471	1	1.43
28-21	Positive	non-sever	61	male	1374	56	774	41	568	1	1.36
28-22	Positive	non-sever	24	female	796	74	591	23	184	1	3.21
28-23	Positive	non-sever	28	male	1125	43	480	54	605	1	0.79
28-24	Positive	non-sever	49	male	880	61	541	36	316	1	1.71
28-25	Positive	non-sever	39	female	1135	54	608	41	464	1	1.31
28-26	Positive	non-sever	47	male	618	69	427	30	183	1	2.33
28-27	Positive	non-sever	37	male	1459	64	939	31	459	0	2.05
28-28	Positive	non-sever	24	female	886	63	556	34	300	1	1.85
28-29	Positive	non-sever	24	female	899	55	491	43	383	0	1.28
28-3	Positive	non-sever	49	female	1325	46	604	52	685	1	0.88
28-30	Positive	sever	34	male	565	57	319	40	228	2	1.4
28-31	Positive	non-sever	52	male	350	55	194	40	140	1	1.38
28-32	Positive	sever	74	female	583	43	249	54	316	1	0.79
28-33	Positive	sever	77	male	321	55	176	44	141	2	1.25
28-34	Positive	sever	55	female	818	66	542	29	239	0	2.27
28-36	Positive	sever	70	female	272	58	159	41	111	2	1.44
28-37	Positive	sever	50	male	413	64	262	34	140	2	1.87
28-38	Positive	sever	67	female	1192	50	597	45	542	1	1.1
28-4	Positive	non-sever	32	male	657	40	265	57	373	1	0.71
28-40	Positive	non-sever	57	female	321	60	193	39	124	2	1.55
28-41	Positive	non-sever	46	male	393	54	211	41	159	2	1.33
28-42	Positive	non-sever	37	male	879	51	451	45	397	1	1.14
28-43	Positive	non-sever	33	male	1221	37	457	57	692	1	0.66
28-44	Positive	asy	63	female	567	75	424	20	114	2	3.71
28-45	Positive	non-sever	12	female	1420	54	768	40	561	0	1.37
28-46	Positive	sever	44	male	290	68	196	31	89	3	2.22
28-47	Positive	non-sever	72	female	1493	69	1033	27	403	1	2.56
28-48	Positive	non-sever	51	female	953	69	653	29	273	0	2.4
28-49	Positive	asy	68	male	788	45	356	51	404	1	0.88
28-5	Positive	non-sever	40	female	1401	63	886	26	370	0	2.4
28-50	Positive	non-sever	55	male	1310	58	757	37	481	1	1.57
28-51	Positive	non-sever	52	female	796	77	612	21	164	1	3.74
28-52	Positive	non-sever	43	male	448	57	254	38	170	1	1.5
28-56	Positive	non-sever	42	female	1109	35	387	57	634	1	0.61
28-57	Positive	sever	39	male	1154	69	798	24	277	1	2.88
28-58	Positive	sever	55	male	536	52	277	41	221	1	1.26
28-59	Positive	non-sever	45	female	1924	54	1045	39	747	1	1.4
28-6	Positive	non-sever	39	male	1089	47	513	48	526	1	0.98
28-62	Positive	sever	38	male	406	43	174	54	220	2	0.79
28-66	Positive	non-sever	47	female	369	62	229	34	127	1	1.81
28-67	Positive	non-sever	72	female	457	60	273	35	158	1	1.73
28-68	Positive	sever	35	male	1457	60	881	37	538	2	1.64
28-69	Positive	non-sever	55	female	990	24	239	67	658	0	0.36
28-7	Positive	non-sever	53	male	446	50	222	49	218	2	1.02
28-71	Positive	sever	59	male	271	38	104	57	154	2	0.67
28-72	Positive	non-sever	49	female	621	51	319	42	260	0	1.23
28-73	Positive	sever	47	female	1223	65	791	32	385	1	2.05
28-75	Positive	sever	53	female	318	51	163	44	139	1	1.17
28-76	Positive	non-sever	15	female	613	51	316	43	262	1	1.2
28-77	Positive	non-sever	26	male	945	33	307	60	566	0	0.54
28-79	Positive	non-sever	54	female	589	59	346	40	234	1	1.48
28-8	Positive	non-sever	40	female	1451	47	682	49	710	1	0.96
28-80	Positive	non-sever	50	female	1288	72	930	24	315	0	2.95
28-81	Positive	non-sever	43	male	1094	45	487	49	538	0	0.9
28-82	Positive	non-sever	60	female	485	54	261	42	203	3	1.29
28-83	Positive	non-sever	20	male	1012	44	448	53	533	1	0.84
28-84	Positive	non-sever	30	male	917	52	475	40	366	0	1.3
28-85	Positive	non-sever	54	male	739	35	260	60	446	1	0.58
28-88	Positive	non-sever	49	female	413	57	235	40	165	1	1.42
28-89	Positive	non-sever	46	female	834	61	506	37	310	1	1.64
28-9	Positive	non-sever	48	male	1102	52	574	38	421	1	1.36
28-90	Positive	non-sever	51	male	848	33	281	61	520	1	0.54
28-91	Positive	non-sever	26	male	911	38	350	55	503	0	0.7
28-92	Positive	non-sever	43	female	508	60	307	33	169	1	1.21
28-93	Positive	non-sever	28	female	648	52	338	43	276	1	1.22
28-95	Positive	sever	66	male	207	57	117	36	74	1	1.59
28-96	Positive	non-sever	57	female	702	51	356	45	314	1	1.14
28-97	Positive	non-sever	63	female	636	64	406	32	202	1	2.01
28-98	Positive	non-sever	71	male	343	67	230	28	96	1	2.41
28-99	Positive	non-sever	55	female	1346	66	884	28	376	1	2.35
29-10	Positive	non-sever	10	male	1432	43	614	52	748	0	0.82
29-11	Positive	non-sever	30	male	618	58	361	37	231	1	1.57
29-12	Positive	non-sever	49	male	529	45	239	49	259	2	0.92
29-13	Positive	non-sever	41	female	467	51	238	42	196	1	1.21
29-14	Positive	non-sever	44	female	729	48	351	49	354	1	0.99
29-15	Positive	non-sever	48	male	291	63	185	31	91	2	2. 03
29-16	Positive	non-sever	40	male	2092	56	1164	41	861	1	1.35
29-17	Positive	sever	64	female	642	65	416	33	210	1	1.98
29-18	Positive	non-sever	68	male	527	64	339	33	175	1	1.93
29-19	Positive	non-sever	53	female	832	58	487	38	318	1	1.53
29-2	Positive	non-sever	35	female	829	54	449	39	323	0	1.39
29-21	Positive	non-sever	51	male	380	50	191	47	177	0	1.08
29-23	Positive	sever	38	male	512	42	214	49	251	2	0.85
29-24	Positive	non-sever	62	female	727	64	465	33	238	0	1.96
29-25	Positive	non-sever	38	male	486	52	254	43	207	1	1.23
29-25	Positive	non-sever	38	male	486	52	254	43	207	1	1.23
29-26	Positive	non-sever	29	male	1095	53	576	40	436	1	1.32
29-27	Positive	non-sever	58	male	708	54	385	40	284	1	1.36
29-28	Positive	non-sever	63	male	779	55	426	41	322	1	1.32
29-30	Positive	non-sever	48	female	1063	59	624	37	390	1	1.6
29-31	Positive	non-sever	68	male	517	43	220	54	279	1	0.79
29-32	Positive	non-sever	57	female	437	68	296	28	122	3	2.42
29-33	Positive	non-sever	47	female	1044	50	522	41	430	1	1.22
29-34	Positive	non-sever	57	male	654	68	442	30	199	1	2.23
29-35	Positive	non-sever	33	female	425	55	235	43	181	1	1.3
29-36	Positive	non-sever	61	female	1441	52	756	41	588	1	1.29
29-37	Positive	non-sever	4	male	1675	51	854	43	712	0	1.2
29-38	Positive	non-sever	44	male	782	44	342	50	391	1	0.87
29-39	Positive	non-sever	29	male	529	52	275	43	228	1	1.21
29-4	Positive	non-sever	55	male	229	76	174	23	54	1	3.22
29-41	Positive	non-sever	86	female	381	49	188	45	172	2	1.09
29-42	Positive	non-sever	48	female	678	55	371	41	279	1	1.33
29-43	Positive	non-sever	49	female	915	67	613	31	286	1	2.14
29-45	Positive	non-sever	63	female	1300	60	774	40	517	1	1.5
29-47	Positive	non-sever	31	female	1129	64	725	29	324	1	2.24
29-5	Positive	non-sever	55	female	426	72	306	23	100	0	3.06
29-50	Positive	non-sever	56	female	907	63	569	31	278	1	2.05
29-52	Positive	non-sever	33	male	593	53	316	37	217	1	1.46
29-54	Positive	non-sever	44	female	1086	67	727	32	350	0	2.08
29-55	Positive	non-sever	50	female	699	68	478	26	182	1	2.63
29-56	Positive	non-sever	58	male	1798	70	1251	24	426	1	2.94
29-57	Positive	non-sever	25	male	1086	43	463	54	587	1	0.79
29-58	Positive	non-sever	20	female	936	57	538	35	330	1	1.63
29-59	Positive	non-sever	29	female	1259	68	859	28	349	1	2.46
29-60	Positive	non-sever	66	female	931	61	568	38	352	1	1.62
29-61	Positive	non-sever	56	female	1092	62	680	36	390	1	1.74
29-62	Positive	non-sever	39	male	801	54	431	45	361	1	1.2
29-63	Positive	non-sever	47	male	1212	56	679	37	448	1	1.52
29-65	Positive	non-sever	35	female	806	55	445	40	319	1	1.4
29-66	Positive	non-sever	34	male	1006	60	601	33	336	1	1.79
29-67	Positive	non-sever	38	male	1113	48	530	50	552	1	0.96
29-68	Positive	non-sever	29	male	1051	61	637	34	359	1	1.77
29-69	Positive	non-sever	20	female	1039	52	538	44	457	1	1.18
29-70	Positive	non-sever	63	female	1355	79	1068	20	268	1	3.98
29-71	Positive	non-sever	34	male	1223	56	679	38	465	1	1.46
29-72	Positive	non-sever	20	male	993	46	459	49	486	0	0.94
29-78	Positive	sever	65	female	271	56	151	36	98	2	1.54
29-8	Positive	non-sever	35	male	754	43	325	53	402	2	0.81
29-81	Positive	non-sever	38	female	1435	69	994	29	419	1	2.37
29-82	Positive	non-sever	60	male	784	55	432	38	301	0	1.44
29-83	Positive	non-sever	68	male	397	51	205	41	163	1	1.25
29-84	Positive	non-sever	28	female	1411	48	677	49	688	1	0.98
29-85	Positive	non-sever	33	female	743	57	420	40	297	1	1.41
29-87	Positive	sever	46	female	415	38	159	58	242	2	0.65
29-88	Positive	non-sever	2	female	3394	52	1770	43	1444	0	1.23
29-9	Positive	non-sever	49	male	613	46	283	51	315	1	0.9
29-90	Positive	non-sever	34	female	772	55	422	40	311	0	1.36
29-91	Positive	non-sever	43	female	1072	62	664	35	380	1	1.75
29-92	Positive	non-sever	56	male	2088	66	1386	30	618	1	2.24
29-95	Positive	non-sever	48	male	414	65	270	30	123	1	2.2
30-1	Positive	non-sever	64	male	552	48	263	47	261	2	1.01
30-11	Positive	non-sever	51	female	1186	48	571	47	562	0	1.02
30-13	Positive	non-sever	32	female	1065	61	652	35	370	0	1.76
30-16	Positive	non-sever	74	female	635	74	470	23	146	1	3.23
30-17	Positive	non-sever	31	male	820	60	493	35	287	0	1.72
30-24	Positive	non-sever	35	male	1493	52	778	43	639	1	1.22
30-25	Positive	sever	65	female	542	65	351	30	164	1	2.14
30-3	Positive	non-sever	63	male	991	64	631	30	296	1	2.13
30-30	Positive	non-sever	48	male	876	49	433	44	384	1	1.13
30-32	Positive	non-sever	47	male	461	63	289	31	144	1	2
30-33	Positive	non-sever	54	female	763	64	487	30	232	1	2.1
30-38	Positive	sever	39	male	1207	56	676	41	495	1	2.33
30-39	Positive	non-sever	47	male	714	55	393	43	304	1	1.29
30-4	Positive	non-sever	45	male	332	62	205	35	116	3	1.77
30-49	Positive	non-sever	20	female	1337	50	673	45	600	1	1.12
30-51	Positive	asy	18	female	1033	48	499	47	489	1	1.02
30-52	Positive	asy	5	female	2221	59	1300	37	814	0	1.6
30-53	Positive	asy	67	female	832	40	335	55	454	1	0.74
30-54	Positive	asy	33	male	1569	52	813	42	652	1	1.25
30-55	Positive	asy	53	female	908	72	650	26	233	1	2.79
30-56	Positive	asy	50	female	1267	74	941	22	279	0	3.37
30-57	Positive	asy	22	female	1916	41	782	54	1026	0	0.76
30-58	Positive	asy	55	female	1605	62	996	31	497	0	2
30-59	Positive	non-sever	23	female	1324	58	762	34	455	1	1.67
30-6	Positive	non-sever	86	female	434	60	260	36	156	2	1.66
30-60	Positive	asy	13	female	1443	48	687	48	690	0	0.99
30-61	Positive	asy	50	female	1374	62	854	32	433	1	1.9
30-62	Positive	asy	45	female	957	69	656	28	272	1	2.41
30-64	Positive	non-sever	32	male	1054	63	660	34	354	1	1.87
30-66	Positive	asy	26	female	823	52	431	41	340	1	1.27
30-67	Positive	asy	20	female	1246	50	619	45	565	1	1.1
30-69	Positive	asy	24	female	1251	54	673	43	535	1	1.26
30-70	Positive	asy	39	female	1159	39	456	59	683	1	0.67
30-71	Positive	asy	47	female	990	75	747	21	213	1	3.51
30-72	Positive	asy	48	male	1133	68	774	27	301	1	2.57
30-73	Positive	asy	27	female	1383	57	794	36	503	1	1.58
30-74	Positive	asy	26	male	1066	62	660	32	344	1	1.92
30-75	Positive	asy	44	female	914	55	506	40	370	1	1.37
30-77	Positive	asy	38	male	1325	49	647	45	591	1	1.1
30-78	Positive	asy	25	female	1017	57	575	40	411	1	1.4
30-79	Positive	non-sever	54	female	1135	63	719	34	391	1	1.84
30-80	Positive	asy	19	male	1087	40	433	54	589	1	0.74
30-81	Positive	sever	38	male	589	43	252	52	305	1	0.83
30-82	Positive	non-sever	36	female	682	65	446	31	209	1	2.14
30-83	Positive	asy	31	female	1901	48	905	50	949	1	0.95
30-84	Positive	non-sever	26	male	1075	64	688	32	343	1	2.01
30-85	Positive	asy	25	male	1115	58	646	37	407	1	1.58
30-86	Positive	asy	23	male	1123	52	582	42	474	1	1.23
30-87	Positive	non-sever	43	female	823	59	487	40	326	1	1.5
30-88	Positive	asy	9	female	2184	51	1104	45	986	0	1.12
30-90	Positive	asy	39	female	1473	61	898	35	521	1	1.75
30-91	Positive	non-sever	44	male	1119	52	580	46	513	1	1.13
30-92	Positive	asy	7	female	1375	54	747	41	563	0	1.33
30-95	Positive	asy	21	male	1688	55	933	38	646	0	1.44
30-96	Positive	non-sever	27	female	1411	45	630	49	690	0	0.91
60-1	Positive	asy	31	male	1465	60	874	35	510	1	1.72
60-10	Positive	asy	56	male	1893	50	950	45	848	0	1.12
60-12	Positive	asy	50	male	863	45	632	52	732	0	0.86
60-13	Positive	asy	38	male	1404	48	411	49	427	1	1.96
60-14	Positive	asy	55	male	1683	62	1043	32	535	0	1.95
60-16	Positive	non-sever	57	male	467	66	306	27	127	1	2.4
60-2	Positive	asy	51	male	1086	52	566	46	498	1	1.14
60-21	Positive	asy	46	female	528	38	202	60	319	1	0.63
60-22	Positive	asy	45	male	1016	48	487	47	473	1	1.03
60-23	Positive	asy	36	male	798	65	549	28	220	1	2.36
60-24	Positive	asy	30	male	1356	62	845	34	457	0	1.85
60-25	Positive	asy	50	male	1134	63	719	33	370	1	1.94
60-26	Positive	asy	46	male	787	53	421	42	327	1	1.29
60-27	Positive	non-sever	49	female	1295	68	886	30	386	0	2.29
60-33	Positive	asy	45	male	1322	58	762	37	483	1	1.58
60-35	Positive	asy	41	male	1585	56	886	38	597	1	1.48
60-4	Positive	asy	36	male	1036	43	443	51	526	0	0.84
60-6	Positive	asy	35	male	956	63	607	30	285	1	2.13
60-8	Positive	asy	47	male	936	56	526	39	367	1	1.43
60-9	Positive	asy	43	male	1599	46	737	48	763	0	0.97
N1	Negative	HC	39	female	1201	57	682	36	431	1	1.58
N100	Negative	HC	37	female	1163	43	497	52	610	1	0.81
N101	Negative	HC	43	female	971	57	556	37	363	1	1.53
N102	Negative	HC	63	female	1033	55	565	38	394	1	1.43
N103	Negative	HC	51	male	860	57	492	40	341	0	1.44
N104	Negative	HC	47	male	1043	52	539	43	448	0	1.2
N106	Negative	HC	55	male	565	64	362	34	194	1	1.87
N107	Negative	HC	29	male	1473	46	672	54	802	1	0.84
N109	Negative	HC	41	male	934	49	456	45	418	0	1.09
N11	Negative	HC	30	male	1111	31	350	65	723	1	0.48
N110	Negative	HC	58	female	1107	62	687	36	396	1	1.74
N112	Negative	HC	45	female	1083	42	459	57	616	1	0.74
N113	Negative	HC	21	female	1920	36	692	60	1150	0	0.6
N114	Negative	HC	42	female	1048	42	440	57	599	0	0.73
N115	Negative	HC	50	male	961	43	416	56	542	1	0.77
N116	Negative	HC	23	male	757	52	394	48	362	1	1.09
N118	Negative	HC	38	male	1199	32	384	67	799	1	0.48
N119	Negative	HC	52	male	1321	37	489	56	737	0	0.66
N120	Negative	HC	43	male	887	45	400	55	488	1	0.82
N121	Negative	HC	58	male	1933	30	581	60	1165	0	0.5
N123	Negative	HC	49	male	895	49	436	50	443	1	0.99
N124	Negative	HC	33	male	987	47	465	50	495	1	0.94
N125	Negative	HC			1143	63	719	27	306	1	2.35
N126	Negative	HC	46	Female	1486	45	674	53	786	0	0.86
N128	Negative	HC	37	Female	874	65	571	33	288	1	1.98
N129	Negative	HC	31	male	838	57	479	37	311	1	1.54
N131	Negative	HC	41	Female	2430	64	1550	34	833	0	1.86
N132	Negative	HC	42	male	1269	52	664	46	589	1	1.13
N133	Negative	HC	41	Female	1066	45	480	55	583	1	0.82
N134	Negative	HC	27	male	1260	43	541	55	692	0	0.78
N15	Negative	HC	39	male	1534	33	503	63	960	0	0.52
N16	Negative	HC	37	Female	1402	32	449	63	877	1	0.51
N17	Negative	HC	33	Female	1107	53	581	43	480	0	1.21
N18	Negative	HC	26	Female	1212	47	564	52	625	1	0.9
N19	Negative	HC	25	Female	1039	47	487	48	504	1	0.97
N2	Negative	HC	26	male	1295	34	441	57	738	0	0.6
N20	Negative	HC			719	30	217	65	468	1	0.46
N22	Negative	HC	49	Female	968	42	404	55	535	1	0.75
N23	Negative	HC	49	male	1824	26	466	72	1308	0	0.36
N25	Negative	HC	39	male	1593	32	514	61	968	0	0.53
N26	Negative	HC	24	Female	1180	46	538	51	597	1	0.9
N27	Negative	HC	35	male	1446	37	534	58	838	1	0.64
N29	Negative	HC	36	male	1600	44	696	51	808	1	0.86
N3	Negative	HC	32	male	1202	57	684	35	427	1	1.6
N30	Negative	HC	62	Female	811	48	390	48	387	1	1.01
N32	Negative	HC	38	male	1044	59	619	36	381	1	1.63
N33	Negative	HC	51	male	1013	59	601	35	357	0	1.69
N35	Negative	HC	31	male	1272	41	515	55	700	1	0.74
N36	Negative	HC	39	male	1267	48	603	49	619	0	0.97
N38	Negative	HC	28	Female	1489	54	802	38	563	0	1.42
N39	Negative	HC	30	male	1680	34	569	64	1068	0	0.53
N4	Negative	HC	53	male	1525	42	636	53	805	1	0.79
N41	Negative	HC	54	male	1097	54	597	42	463	1	1.29
N42	Negative	HC	30	male	1508	35	532	61	923	0	0.58
N44	Negative	HC	71	male	522	57	297	40	207	1	1.43
N45	Negative	HC	35	Female	1226	53	650	41	505	1	1.29
N46	Negative	HC	39	Female	833	51	421	44	369	1	1.14
N47	Negative	HC	82	male	883	59	524	37	326	1	1.61
N49	Negative	HC	80	male	755	44	331	54	410	1	0.81
N5	Negative	HC	48	male	1510	58	872	38	578	0	1.51
N51	Negative	HC	34	male	1395	54	754	42	588	1	1.28
N52	Negative	HC	74	Female	869	67	580	32	280	1	2.07
N53	Negative	HC	25	male	2208	36	795	62	1362	0	0.58
N55	Negative	HC	58	male	864	69	593	28	240	1	2.47
N56	Negative	HC	48	Female	2143	55	1176	40	847	0	1.39
N57	Negative	HC	57	Female	598	53	318	43	259	1	1.23
N58	Negative	HC	59	male	3042	23	707	74	2249	0	0.31
N59	Negative	HC	46	Female	799	67	533	27	214	1	2.5
N60	Negative	HC	41	Female	1742	40	697	56	971	1	0.72
N61	Negative	HC	55	Female	992	55	550	39	389	1	1.41
N62	Negative	HC	42	Female	822	54	440	41	336	1	1.31
N63	Negative	HC	34	Female	1042	40	422	55	570	1	0.74
N64	Negative	HC	39	Female	1618	32	520	61	985	0	0.53
N65	Negative	HC	56	male	951	54	517	41	389	1	1.33
N66	Negative	HC	32	male	1280	37	476	58	748	0	0.64
N68	Negative	HC	45	male	808	45	363	53	427	1	0.85
N69	Negative	HC	36	male	1340	67	898	31	411	0	2.18
N70	Negative	HC	56	male	907	53	479	44	396	1	1.21
N71	Negative	HC	49	male	1011	29	292	68	689	1	0.42
N73	Negative	HC	25	male	754	34	255	62	466	1	0.55
N74	Negative	HC	57	male	1977	42	821	53	1045	0	0.79
N75	Negative	HC	20	Female	880	46	403	49	433	0	0.93
N77	Negative	HC	35	male	1549	47	724	49	754	1	0.96
N78	Negative	HC	65	male	1021	57	582	40	413	1	1.41
N79	Negative	HC	38	Female	1031	55	568	41	422	1	1.34
N80	Negative	HC	21	male	943	49	459	48	450	1	1.02
N81	Negative	HC	53	male	1331	24	322	69	912	0	0.35
N83	Negative	HC	56	Female	1167	54	629	40	470	1	1.34
N84	Negative	HC	30	male	1997	44	883	52	1036	0	0.85
N85	Negative	HC	47	male	1070	56	596	40	427	1	1.4
N87	Negative	HC	75	Female	467	52	245	45	212	2	1.15
N88	Negative	HC	66	male	701	51	359	46	324	1	1.11
N89	Negative	HC	43	Female	1352	60	808	35	476	1	1.7
N9	Negative	HC	43	male	1101	49	541	45	494	0	1.09
N90	Negative	HC			1801	36	655	61	1106	0	0.59
N91	Negative	HC	69	male	1183	70	824	27	316	1	2.61
N92	Negative	HC	34	male	1401	64	894	32	452	1	1.98
N93	Negative	HC	49	Female	944	43	404	55	520	1	0.78
N95	Negative	HC	29	male	1779	42	755	57	1015	1	0.74
N96	Negative	HC	50	male	1486	75	1122	23	339	1	3.31
N98	Negative	HC	25	male	1267	37	464	61	768	1	0.6
N99	Negative	HC	34	Female	945	55	520	40	376	1	1.39

## Sheet: SUPPLEMENTARY DATA 3
Supplementary Data3. The qPCR results of all urine samples
Sample	Fluor	Cq			Sample	Fluor	Cq			Sample	Fluor	Cq			Sample	Fluor	Cq
28-1	CY5	32.39			28-92	CY5	34.9482			30-1	CY5	38.1687			N1	CY5	33.3642
28-2	CY5	34.82			28-93	Cy5	34.4346			30-3	Cy5	35.413			N2	Cy5	37.9644
28-3	CY5	33.86			28-94	Cy5	36.9961			30-4	Cy5	37.4953			N3	Cy5	35.9083
28-4	CY5	32.33			29-95	Cy5	32.5491			30-6	Cy5	34.883			N4	Cy5	37.7709
28-5	CY5	34.09			28-96	Cy5	35.2798			30-11	Cy5	36.451			N5	Cy5	37.9625
28-6	CY5	34.84			28-97	Cy5	35.095			30-13	Cy5	38.3088			N9	Cy5	37.2093
28-7	CY5	33.30			28-98	Cy5	34.355			30-16	Cy5	26.8597			N11	Cy5	35.1704
28-8	CY5	34.58			28-99	Cy5	35.0522			30-17	Cy5	38.0224			N15	Cy5	31.9372
28-9	CY5	32.59			29-2	Cy5	34.4346			30-24	Cy5	38.9062			N16	Cy5	37.2494
28-10	CY5	32.96			29-3	Cy5	36.9961			30-25	Cy5	36.3771			N17	Cy5	38.6248
28-11	CY5	32.30			29-4	Cy5	37.9833			30-30	Cy5	31.925			N18	Cy5	34.0851
28-12	CY5	34.28			29-5	Cy5	33.1714			30-32	Cy5	35.6435			N19	Cy5	29.5762
28-13	CY5	NoCt			29-8	Cy5	33.2367			30-33	Cy5	33.2135			N20	Cy5	38.7691
28-14	CY5	33.54			29-9	Cy5	35.2798			30-38	Cy5	35.5755			N22	Cy5	39.1524
28-15	CY5	32.83			29-10	Cy5	35.095			30-39	Cy5	31.9738			N23	Cy5	39.3016
28-16	CY5	31.26			29-11	Cy5	34.826			30-49	Cy5	28.4739			N25	Cy5	40.2009
28-17	CY5	33.38			29-12	Cy5	32.8285			30-51	Cy5	31.9628			N26	Cy5	28.6067
28-18	CY5	34.25			29-13	Cy5	33.039			30-52	Cy5	36.1636			N27	Cy5	35.4635
28-19	CY5	35.10			29-14	Cy5	37.641			30-53	Cy5	38.8791			N29	Cy5	36.2705
28-20	CY5	34.58			29-15	Cy5	36.5189			30-54	Cy5	34.5183			N30	Cy5	38.4867
28-21	CY5	33.94			29-16	Cy5	32.4306			30-55	Cy5	38.2367			N32	Cy5	41.6348
28-22	CY5	35.13			29-17	Cy5	37.7681			30-56	Cy5	36.1775			N33	Cy5	30.7469
28-23	CY5	32.79			29-18	Cy5	32.1158			30-57	Cy5	39.3041			N35	Cy5	30.0705
28-24	CY5	30.83			29-19	Cy5	34.719			30-58	Cy5	37.0119			N36	Cy5	40.7761
28-25	CY5	29.35			29-21	Cy5	32.748			30-59	Cy5	35.515			N38	Cy5	31.6788
28-26	CY5	30.09			29-23	Cy5	32.476			30-60	Cy5	33.2456			N39	Cy5	36.6594
28-27	CY5	29.81			29-24	Cy5	37.5349			30-61	Cy5	35.6477			N41	Cy5	36.3697
28-28	CY5	32.81			29-25	Cy5	35.0052			30-62	Cy5	33.4208			N42	Cy5	36.2635
28-29	CY5	31.33			29-26	Cy5	30.8891			30-64	Cy5	39.0443			N44	Cy5	37.7037
28-30	CY5	32.30			29-27	Cy5	36.8617			30-66	Cy5	30.6277			N45	Cy5	37.1698
28-31	CY5	33.07			29-28	Cy5	34.4679			30-67	Cy5	36.6294			N46	Cy5	37.1819
28-32	CY5	33.37			29-30	Cy5	33.4121			30-69	Cy5	31.1802			N47	Cy5	32.3456
28-33	CY5	33.21			29-31	Cy5	38.434			30-70	Cy5	32.0263			N49	Cy5	33.4157
28-34	CY5	33.35			29-32	Cy5	29.7289			30-71	Cy5	35.0985			N51	Cy5	35.1563
28-35	CY5	31.21			29-33	Cy5	34.4946			30-72	Cy5	34.0601			N52	Cy5	37.9939
28-36	CY5	34.15			29-34	Cy5	36.0247			30-73	Cy5	36.0361			N53	Cy5	33.8584
28-37	CY5	32.11			29-35	Cy5	35.2211			30-74	Cy5	33.1363			N55	Cy5	33.7316
28-38	CY5	34.62			29-36	Cy5	29.6215			30-75	Cy5	38.2085			N56	Cy5	37.5836
28-40	CY5	26.49			29-37	Cy5	36.7901			30-76	Cy5	31.5118			N57	Cy5	38.8185
28-41	CY5	32.45			29-38	Cy5	36.7632			30-77	Cy5	32.4964			N58	Cy5	39.9829
28-42	CY5	33.38			29-39	Cy5	34.2762			30-78	Cy5	29.1199			N59	Cy5	38.8815
28-43	CY5	30.63			29-41	Cy5	34.3626			30-79	Cy5	37.0763			N60	Cy5	35.9614
28-44	CY5	30.33			29-42	Cy5	35.3703			30-80	Cy5	31.3963			N61	Cy5	33.763
28-45	CY5	27.64			29-43	Cy5	34.603			30-81	Cy5	27.1208			N62	Cy5	32.3408
28-46	CY5	33.75			29-44	Cy5	34.6615			30-82	Cy5	30.7847			N63	Cy5	38.7127
28-47	CY5	36.12			29-45	Cy5	34.9199			30-83	Cy5	24.5957			N64	Cy5	39.7938
28-48	CY5	34.19			29-46	Cy5	32.2384			30-84	Cy5	30.1634			N65	Cy5	38.9181
28-49	CY5	33.35			29-47	Cy5	33.1258			30-85	Cy5	29.5882			N66	Cy5	38.1557
28-50	CY5	32.09			29-50	Cy5	34.5705			30-86	Cy5	32.4974			N68	Cy5	38.3825
28-51	CY5	32.81			29-52	Cy5	41.044			30-87	Cy5	31.2234			N69	Cy5	34.7518
28-52	CY5	32.21			29-53	Cy5	35.3875			30-88	Cy5	31.7296			N70	Cy5	41.4199
28-56	CY5	30.02			29-54	Cy5	32.363			30-89	Cy5	33.526			N71	Cy5	41.4199
28-57	CY5	36.71			29-55	Cy5	38.4038			30-90	Cy5	33.2881			N73	Cy5	35.3092
28-58	CY5	34.14			29-56	Cy5	35.8359			30-91	Cy5	34.2492			N74	Cy5	36.7084
28-59	CY5	32.22			29-57	Cy5	37.1528			30-92	Cy5	33.9697			N75	Cy5	40.7311
28-62	CY5	30.07			29-58	Cy5	36.0742			30-95	Cy5	36.0744			N77	Cy5	35.6211
28-66	CY5	33.61			29-59	Cy5	35.9471			30-96	Cy5	37.1527			N78	Cy5	35.325
28-67	CY5	33.46			29-60	Cy5	33.3827			60-1	Cy5	38.161			N79	Cy5	29.7473
28-68	CY5	32.47			29-61	Cy5	34.3134			60-2	Cy5	27.2937			N80	Cy5	37.8567
28-69	CY5	36.15			29-62	Cy5	37.4578			60-3	Cy5	30.2686			N81	Cy5	33.2477
28-71	CY5	33.88			29-63	Cy5	35.061			60-4	Cy5	33.7453			N83	Cy5	38.0519
28-72	CY5	29.69			29-65	Cy5	36.3303			60-5	Cy5	34.4194			N84	Cy5	33.2477
28-73	CY5	30.33			29-66	Cy5	32.9994			60-6	Cy5	34.2681			N85	Cy5	34.305
28-74	CY5	33.08			29-67	Cy5	35.2697			60-8	Cy5	29.2031			N87	Cy5	35.7504
28-75	CY5	33.18			29-68	Cy5	30.4057			60-9	Cy5	33.1992			N88	Cy5	34.7723
28-76	CY5	31.85			29-69	Cy5	31.7041			60-10	Cy5	33.6537			N89	Cy5	38.9495
28-77	CY5	36.07			29-70	Cy5	37.7481			60-12	Cy5	34.186			N90	Cy5	38.0101
28-79	CY5	26.77			29-71	Cy5	37.0114			60-13	Cy5	36.7086			N91	Cy5	36.7926
28-80	CY5	34.22			29-72	Cy5	35.7602			60-14	Cy5	35.1827			N92	Cy5	32.1763
28-81	CY5	32.98			29-78	Cy5	40.6168			60-16	Cy5	36.9649			N93	Cy5	38.4864
28-82	CY5	32.08			29-81	Cy5	34.5029			60-21	Cy5	33.2678			N95	Cy5	37.8305
28-83	CY5	36.72			29-82	Cy5	35.3219			60-22	Cy5	36.0257			N96	Cy5	27.5334
28-84	CY5	35.02			29-83	Cy5	35.5351			60-23	Cy5	33.2672			N98	Cy5	35.9044
28-85	CY5	28.11			29-84	Cy5	31.8549			60-24	Cy5	35.5372			N99	Cy5	28.4329
28-88	CY5	33.20			29-85	Cy5	35.5351			60-25	Cy5	31.0003			N100	Cy5	36.8035
28-89	CY5	28.63			29-87	Cy5	31.8549			60-26	Cy5	32.9796			N101	Cy5	34.9103
28-90	CY5	35.47			29-88	Cy5	37.1242			60-27	Cy5	37.7507			N102	Cy5	32.4857
28-91	CY5	31.53			29-89	Cy5	32.8843			60-33	Cy5	37.6067			N103	Cy5	36.8732
28-1	N	NoCt			29-90	Cy5	34.15			60-34	Cy5	36.2194			N104	Cy5	35.4929
28-2	N	NoCt			29-91	Cy5	32.0388			60-35	Cy5	34.9283			N106	Cy5	37.1664
28-3	N	NoCt			29-92	Cy5	34.596			60-36	Cy5	38.4986			N107	Cy5	36.4931
28-4	N	NoCt			29-95	Cy5	34.6455			60-37	Cy5	32.3079			N109	Cy5	35.0357
28-5	N	NoCt			29-98	Cy5	34.6862			60-38	Cy5	28.4271			N110	Cy5	35.8431
28-6	N	NoCt			29-99	Cy5	28.1062			60-39	Cy5	32.8361			N112	Cy5	38.4749
28-7	N	NoCt			28-92	N	NoCt			60-40	Cy5	32.3044			N113	Cy5	35.2324
28-8	N	NoCt			28-93	N	NoCt			60-41	Cy5	31.4432			N114	Cy5	37.3197
28-9	N	NoCt			28-94	N	NoCt			30-1	N	NoCt			N115	Cy5	36.2626
28-10	N	NoCt			29-95	N	NoCt			30-3	N	NoCt			N116	Cy5	37.3523
28-11	N	NoCt			28-96	N	NoCt			30-4	N	NoCt			N118	Cy5	34.2119
28-12	N	NoCt			28-97	N	NoCt			30-6	N	NoCt			N119	Cy5	37.8631
28-13	N	NoCt			28-98	N	NoCt			30-11	N	NoCt			N120	Cy5	33.7582
28-14	N	NoCt			28-99	N	NoCt			30-13	N	NoCt			N121	Cy5	36.4931
28-15	N	NoCt			29-2	N	NoCt			30-16	N	NoCt			N123	Cy5	35.0357
28-16	N	NoCt			29-3	N	NoCt			30-17	N	NoCt			N124	Cy5	35.8431
28-17	N	NoCt			29-4	N	NoCt			30-24	N	NoCt			N125	Cy5	38.4749
28-18	N	NoCt			29-5	N	NoCt			30-25	N	NoCt			N126	Cy5	35.2324
28-19	N	NoCt			29-8	N	NoCt			30-30	N	NoCt			N128	Cy5	37.3197
28-20	N	NoCt			29-9	N	NoCt			30-32	N	NoCt			N129	Cy5	36.2626
28-21	N	NoCt			29-10	N	NoCt			30-33	N	NoCt			N131	Cy5	37.3523
28-22	N	NoCt			29-11	N	NoCt			30-38	N	NoCt			N132	Cy5	34.2119
28-23	N	NoCt			29-12	N	NoCt			30-39	N	NoCt			N133	Cy5	37.8631
28-24	N	NoCt			29-13	N	NoCt			30-49	N	NoCt			N134	Cy5	33.7582
28-25	N	NoCt			29-14	N	NoCt			30-51	N	NoCt			N1	N	NoCt
28-26	N	NoCt			29-15	N	NoCt			30-52	N	NoCt			N2	N	NoCt
28-27	N	NoCt			29-16	N	NoCt			30-53	N	NoCt			N3	N	NoCt
28-28	N	NoCt			29-17	N	NoCt			30-54	N	NoCt			N4	N	NoCt
28-29	N	NoCt			29-18	N	NoCt			30-55	N	NoCt			N5	N	NoCt
28-30	N	NoCt			29-19	N	NoCt			30-56	N	NoCt			N9	N	NoCt
28-31	N	NoCt			29-21	N	NoCt			30-57	N	NoCt			N11	N	NoCt
28-32	N	NoCt			29-23	N	NoCt			30-58	N	NoCt			N15	N	NoCt
28-33	N	NoCt			29-24	N	NoCt			30-59	N	NoCt			N16	N	NoCt
28-34	N	NoCt			29-25	N	NoCt			30-60	N	NoCt			N17	N	NoCt
28-35	N	NoCt			29-26	N	NoCt			30-61	N	NoCt			N18	N	NoCt
28-36	N	NoCt			29-27	N	NoCt			30-62	N	NoCt			N19	N	NoCt
28-37	N	NoCt			29-28	N	NoCt			30-64	N	NoCt			N20	N	NoCt
28-38	N	NoCt			29-30	N	NoCt			30-66	N	NoCt			N22	N	NoCt
28-40	N	NoCt			29-31	N	NoCt			30-67	N	NoCt			N23	N	NoCt
28-41	N	NoCt			29-32	N	NoCt			30-69	N	NoCt			N25	N	NoCt
28-42	N	NoCt			29-33	N	NoCt			30-70	N	NoCt			N26	N	NoCt
28-43	N	NoCt			29-34	N	NoCt			30-71	N	NoCt			N27	N	NoCt
28-44	N	NoCt			29-35	N	NoCt			30-72	N	NoCt			N29	N	NoCt
28-45	N	NoCt			29-36	N	NoCt			30-73	N	NoCt			N30	N	NoCt
28-46	N	NoCt			29-37	N	NoCt			30-74	N	NoCt			N32	N	NoCt
28-47	N	NoCt			29-38	N	NoCt			30-75	N	NoCt			N33	N	NoCt
28-48	N	NoCt			29-39	N	NoCt			30-76	N	NoCt			N35	N	NoCt
28-49	N	NoCt			29-41	N	NoCt			30-77	N	NoCt			N36	N	NoCt
28-50	N	NoCt			29-42	N	NoCt			30-78	N	NoCt			N38	N	NoCt
28-51	N	NoCt			29-43	N	NoCt			30-79	N	NoCt			N39	N	NoCt
28-52	N	NoCt			29-44	N	NoCt			30-80	N	NoCt			N41	N	NoCt
28-56	N	NoCt			29-45	N	NoCt			30-81	N	NoCt			N42	N	NoCt
28-57	N	NoCt			29-46	N	NoCt			30-82	N	NoCt			N44	N	NoCt
28-58	N	NoCt			29-47	N	NoCt			30-83	N	NoCt			N45	N	NoCt
28-59	N	NoCt			29-50	N	NoCt			30-84	N	NoCt			N46	N	NoCt
28-62	N	NoCt			29-52	N	NoCt			30-85	N	NoCt			N47	N	NoCt
28-66	N	NoCt			29-53	N	NoCt			30-86	N	NoCt			N49	N	NoCt
28-67	N	NoCt			29-54	N	NoCt			30-87	N	NoCt			N51	N	NoCt
28-68	N	NoCt			29-55	N	NoCt			30-88	N	NoCt			N52	N	NoCt
28-69	N	NoCt			29-56	N	NoCt			30-89	N	NoCt			N53	N	NoCt
28-72	N	NoCt			29-57	N	NoCt			30-90	N	NoCt			N55	N	NoCt
28-73	N	NoCt			29-58	N	NoCt			30-91	N	NoCt			N56	N	NoCt
28-74	N	NoCt			29-59	N	NoCt			30-92	N	NoCt			N57	N	NoCt
28-75	N	NoCt			29-60	N	NoCt			30-95	N	NoCt			N58	N	NoCt
28-76	N	NoCt			29-61	N	NoCt			30-96	N	NoCt			N59	N	NoCt
28-77	N	NoCt			29-62	N	NoCt			60-1	N	NoCt			N60	N	NoCt
28-79	N	NoCt			29-63	N	NoCt			60-2	N	NoCt			N61	N	NoCt
28-80	N	NoCt			29-65	N	NoCt			60-3	N	NoCt			N62	N	NoCt
28-81	N	NoCt			29-66	N	NoCt			60-4	N	NoCt			N63	N	NoCt
28-82	N	NoCt			29-67	N	NoCt			60-5	N	NoCt			N64	N	NoCt
28-83	N	NoCt			29-68	N	NoCt			60-6	N	NoCt			N65	N	NoCt
28-84	N	NoCt			29-69	N	NoCt			60-8	N	NoCt			N66	N	NoCt
28-85	N	NoCt			29-70	N	NoCt			60-9	N	NoCt			N68	N	NoCt
28-88	N	NoCt			29-71	N	NoCt			60-10	N	NoCt			N69	N	NoCt
28-89	N	NoCt			29-72	N	NoCt			60-12	N	NoCt			N70	N	NoCt
28-90	N	NoCt			29-78	N	NoCt			60-13	N	NoCt			N71	N	NoCt
28-91	N	NoCt			29-81	N	NoCt			60-14	N	NoCt			N73	N	NoCt
28-1	1ab	NoCt			29-82	N	NoCt			60-16	N	NoCt			N74	N	NoCt
28-2	1ab	NoCt			29-83	N	NoCt			60-21	N	NoCt			N75	N	NoCt
28-3	1ab	NoCt			29-84	N	NoCt			60-22	N	NoCt			N77	N	NoCt
28-4	1ab	NoCt			29-85	N	NoCt			60-23	N	NoCt			N78	N	NoCt
28-5	1ab	NoCt			29-87	N	NoCt			60-24	N	NoCt			N79	N	NoCt
28-6	1ab	NoCt			29-88	N	NoCt			60-25	N	NoCt			N80	N	NoCt
28-7	1ab	NoCt			29-89	N	NoCt			60-26	N	NoCt			N81	N	NoCt
28-8	1ab	NoCt			29-90	N	NoCt			60-27	N	NoCt			N83	N	NoCt
28-9	1ab	NoCt			29-91	N	NoCt			60-33	N	NoCt			N84	N	NoCt
28-10	1ab	NoCt			29-92	N	NoCt			60-34	N	NoCt			N85	N	NoCt
28-11	1ab	NoCt			29-95	N	NoCt			60-35	N	NoCt			N87	N	NoCt
28-12	1ab	NoCt			29-98	N	NoCt			60-36	N	NoCt			N88	N	NoCt
28-13	1ab	NoCt			29-99	N	NoCt			60-37	N	NoCt			N89	N	NoCt
28-14	1ab	NoCt			28-92	1ab	NoCt			60-38	N	NoCt			N90	N	NoCt
28-15	1ab	NoCt			28-93	1ab	NoCt			60-39	N	NoCt			N91	N	NoCt
28-16	1ab	NoCt			28-94	1ab	NoCt			60-40	N	NoCt			N92	N	NoCt
28-17	1ab	NoCt			29-95	1ab	NoCt			60-41	N	NoCt			N93	N	NoCt
28-18	1ab	NoCt			28-96	1ab	NoCt			30-1	1ab	NoCt			N95	N	NoCt
28-19	1ab	NoCt			28-97	1ab	NoCt			30-3	1ab	NoCt			N96	N	NoCt
28-20	1ab	NoCt			28-98	1ab	NoCt			30-4	1ab	NoCt			N98	N	NoCt
28-21	1ab	NoCt			28-99	1ab	NoCt			30-6	1ab	NoCt			N99	N	NoCt
28-22	1ab	NoCt			29-2	1ab	NoCt			30-11	1ab	NoCt			N100	N	NoCt
28-23	1ab	NoCt			29-3	1ab	NoCt			30-13	1ab	NoCt			N101	N	NoCt
28-24	1ab	NoCt			29-4	1ab	NoCt			30-16	1ab	NoCt			N102	N	NoCt
28-25	1ab	NoCt			29-5	1ab	NoCt			30-17	1ab	NoCt			N103	N	NoCt
28-26	1ab	NoCt			29-8	1ab	NoCt			30-24	1ab	NoCt			N104	N	NoCt
28-27	1ab	NoCt			29-9	1ab	NoCt			30-25	1ab	NoCt			N106	N	NoCt
28-28	1ab	NoCt			29-10	1ab	NoCt			30-30	1ab	NoCt			N107	N	NoCt
28-29	1ab	NoCt			29-11	1ab	NoCt			30-32	1ab	NoCt			N109	N	NoCt
28-30	1ab	NoCt			29-12	1ab	NoCt			30-33	1ab	NoCt			N110	N	NoCt
28-31	1ab	NoCt			29-13	1ab	NoCt			30-38	1ab	NoCt			N112	N	NoCt
28-32	1ab	NoCt			29-14	1ab	NoCt			30-39	1ab	NoCt			N113	N	NoCt
28-33	1ab	NoCt			29-15	1ab	NoCt			30-49	1ab	NoCt			N114	N	NoCt
28-34	1ab	NoCt			29-16	1ab	NoCt			30-51	1ab	NoCt			N115	N	NoCt
28-35	1ab	NoCt			29-17	1ab	NoCt			30-52	1ab	NoCt			N116	N	NoCt
28-36	1ab	NoCt			29-18	1ab	NoCt			30-53	1ab	NoCt			N118	N	NoCt
28-37	1ab	NoCt			29-19	1ab	NoCt			30-54	1ab	NoCt			N119	N	NoCt
28-38	1ab	NoCt			29-21	1ab	NoCt			30-55	1ab	NoCt			N120	N	NoCt
28-40	1ab	NoCt			29-23	1ab	NoCt			30-56	1ab	NoCt			N121	N	NoCt
28-41	1ab	NoCt			29-24	1ab	NoCt			30-57	1ab	NoCt			N123	N	NoCt
28-42	1ab	NoCt			29-25	1ab	NoCt			30-58	1ab	NoCt			N124	N	NoCt
28-43	1ab	NoCt			29-26	1ab	NoCt			30-59	1ab	NoCt			N125	N	NoCt
28-44	1ab	NoCt			29-27	1ab	NoCt			30-60	1ab	NoCt			N126	N	NoCt
28-45	1ab	NoCt			29-28	1ab	NoCt			30-61	1ab	NoCt			N128	N	NoCt
28-46	1ab	NoCt			29-30	1ab	NoCt			30-62	1ab	NoCt			N129	N	NoCt
28-47	1ab	NoCt			29-31	1ab	NoCt			30-64	1ab	NoCt			N131	N	NoCt
28-48	1ab	NoCt			29-32	1ab	NoCt			30-66	1ab	NoCt			N132	N	NoCt
28-49	1ab	NoCt			29-33	1ab	NoCt			30-67	1ab	NoCt			N133	N	NoCt
28-50	1ab	NoCt			29-34	1ab	NoCt			30-69	1ab	NoCt			N134	N	NoCt
28-51	1ab	NoCt			29-35	1ab	NoCt			30-70	1ab	NoCt			N1	1ab	NoCt
28-52	1ab	NoCt			29-36	1ab	NoCt			30-71	1ab	NoCt			N2	1ab	NoCt
28-56	1ab	NoCt			29-37	1ab	NoCt			30-72	1ab	NoCt			N3	1ab	NoCt
28-57	1ab	NoCt			29-38	1ab	NoCt			30-73	1ab	NoCt			N4	1ab	NoCt
28-58	1ab	NoCt			29-39	1ab	NoCt			30-74	1ab	NoCt			N5	1ab	NoCt
28-59	1ab	NoCt			29-41	1ab	NoCt			30-75	1ab	NoCt			N9	1ab	NoCt
28-62	1ab	NoCt			29-42	1ab	NoCt			30-76	1ab	NoCt			N11	1ab	NoCt
28-66	1ab	NoCt			29-43	1ab	NoCt			30-77	1ab	NoCt			N15	1ab	NoCt
28-67	1ab	NoCt			29-44	1ab	NoCt			30-78	1ab	NoCt			N16	1ab	NoCt
28-68	1ab	NoCt			29-45	1ab	NoCt			30-79	1ab	NoCt			N17	1ab	NoCt
28-69	1ab	NoCt			29-46	1ab	NoCt			30-80	1ab	NoCt			N18	1ab	NoCt
28-71	1ab	NoCt			29-47	1ab	NoCt			30-81	1ab	NoCt			N19	1ab	NoCt
28-72	1ab	NoCt			29-50	1ab	NoCt			30-82	1ab	NoCt			N20	1ab	NoCt
28-73	1ab	NoCt			29-52	1ab	NoCt			30-83	1ab	NoCt			N22	1ab	NoCt
28-74	1ab	NoCt			29-53	1ab	NoCt			30-84	1ab	NoCt			N23	1ab	NoCt
28-75	1ab	NoCt			29-54	1ab	NoCt			30-85	1ab	NoCt			N25	1ab	NoCt
28-76	1ab	NoCt			29-55	1ab	NoCt			30-86	1ab	NoCt			N26	1ab	NoCt
28-77	1ab	NoCt			29-56	1ab	NoCt			30-87	1ab	NoCt			N27	1ab	NoCt
28-79	1ab	NoCt			29-57	1ab	NoCt			30-88	1ab	NoCt			N29	1ab	NoCt
28-80	1ab	NoCt			29-58	1ab	NoCt			30-89	1ab	NoCt			N30	1ab	NoCt
28-81	1ab	NoCt			29-59	1ab	NoCt			30-90	1ab	NoCt			N32	1ab	NoCt
28-82	1ab	NoCt			29-60	1ab	NoCt			30-91	1ab	NoCt			N33	1ab	NoCt
28-83	1ab	NoCt			29-61	1ab	NoCt			30-92	1ab	NoCt			N35	1ab	NoCt
28-84	1ab	NoCt			29-62	1ab	NoCt			30-95	1ab	NoCt			N36	1ab	NoCt
28-85	1ab	NoCt			29-63	1ab	NoCt			30-96	1ab	NoCt			N38	1ab	NoCt
28-88	1ab	NoCt			29-65	1ab	NoCt			60-1	1ab	NoCt			N39	1ab	NoCt
28-89	1ab	NoCt			29-66	1ab	NoCt			60-2	1ab	NoCt			N41	1ab	NoCt
28-90	1ab	NoCt			29-67	1ab	NoCt			60-3	1ab	NoCt			N42	1ab	NoCt
28-91	1ab	NoCt			29-68	1ab	NoCt			60-4	1ab	NoCt			N44	1ab	NoCt
					29-69	1ab	NoCt			60-5	1ab	NoCt			N45	1ab	NoCt
					29-70	1ab	NoCt			60-6	1ab	NoCt			N46	1ab	NoCt
					29-71	1ab	NoCt			60-8	1ab	NoCt			N47	1ab	NoCt
					29-72	1ab	NoCt			60-9	1ab	NoCt			N49	1ab	NoCt
					29-78	1ab	NoCt			60-10	1ab	NoCt			N51	1ab	NoCt
					29-81	1ab	NoCt			60-12	1ab	NoCt			N52	1ab	NoCt
					29-82	1ab	NoCt			60-13	1ab	NoCt			N53	1ab	NoCt
					29-83	1ab	NoCt			60-14	1ab	NoCt			N55	1ab	NoCt
					29-84	1ab	NoCt			60-16	1ab	NoCt			N56	1ab	NoCt
					29-85	1ab	NoCt			60-21	1ab	NoCt			N57	1ab	NoCt
					29-87	1ab	NoCt			60-22	1ab	NoCt			N58	1ab	NoCt
					29-88	1ab	NoCt			60-23	1ab	NoCt			N59	1ab	NoCt
					29-89	1ab	NoCt			60-24	1ab	NoCt			N60	1ab	NoCt
					29-90	1ab	NoCt			60-25	1ab	NoCt			N61	1ab	NoCt
					29-91	1ab	NoCt			60-26	1ab	NoCt			N62	1ab	NoCt
					29-92	1ab	NoCt			60-27	1ab	NoCt			N63	1ab	NoCt
					29-95	1ab	NoCt			60-33	1ab	NoCt			N64	1ab	NoCt
					29-98	1ab	NoCt			60-34	1ab	NoCt			N65	1ab	NoCt
					29-99	1ab	NoCt			60-35	1ab	NoCt			N66	1ab	NoCt
										60-36	1ab	NoCt			N68	1ab	NoCt
										60-37	1ab	NoCt			N69	1ab	NoCt
										60-38	1ab	NoCt			N70	1ab	NoCt
										60-39	1ab	NoCt			N71	1ab	NoCt
										60-40	1ab	NoCt			N73	1ab	NoCt
										60-41	1ab	NoCt			N74	1ab	NoCt
															N75	1ab	NoCt
															N77	1ab	NoCt
															N78	1ab	NoCt
															N79	1ab	NoCt
															N80	1ab	NoCt
															N81	1ab	NoCt
															N83	1ab	NoCt
															N84	1ab	NoCt
															N85	1ab	NoCt
															N87	1ab	NoCt
															N88	1ab	NoCt
															N89	1ab	NoCt
															N90	1ab	NoCt
															N91	1ab	NoCt
															N92	1ab	NoCt
															N93	1ab	NoCt
															N95	1ab	NoCt
															N96	1ab	NoCt
															N98	1ab	NoCt
															N99	1ab	NoCt
															N100	1ab	NoCt
															N101	1ab	NoCt
															N102	1ab	NoCt
															N103	1ab	NoCt
															N104	1ab	NoCt
															N106	1ab	NoCt
															N107	1ab	NoCt
															N109	1ab	NoCt
															N110	1ab	NoCt
															N112	1ab	NoCt
															N113	1ab	NoCt
															N114	1ab	NoCt
															N115	1ab	NoCt
															N116	1ab	NoCt
															N118	1ab	NoCt
															N119	1ab	NoCt
															N120	1ab	NoCt
															N121	1ab	NoCt
															N123	1ab	NoCt
															N124	1ab	NoCt
															N125	1ab	NoCt
															N126	1ab	NoCt
															N128	1ab	NoCt
															N129	1ab	NoCt
															N131	1ab	NoCt
															N132	1ab	NoCt
															N133	1ab	NoCt
															N134	1ab	NoCt

## Sheet: SUPPLEMENTARY DATA 4
Supplementary Data4. The relative abundance of urinary metabolites
Metabolists	Oxoglutaric acid	Indoxyl	Isoleucylproline	Pyrocatechol sulfate	4-Hydroxy-5-(dihydroxyphenyl)-valeric acid-O-sulphate	N-Acetylserotonin	Indoxyl sulfate	5'-(3',4'-Dihydroxyphenyl)-gamma-valerolactone sulfate	Isoproterenol	Sulfate	Gluconic acid	1,1-Dimethylbiguanide	Uric acid	Galactitol	Creatinine	2-Phenylacetamide	Traumatic acid	Dopaxanthin	p-Cresol sulfate	Trimethylamine N-oxide	Trigonelline	Hesperetin 3'-O-glucuronide	D-Glucuronic acid	N-Acetyl-L-aspartic acid	L-Lactic acid	5,6-Dihydrouridine	2-Hydroxybenzaldehyde	4-ene-Valproic acid	Xanthine	Caffeic acid 3-sulfate	3-Methylhistidine	Quinic acid	Oxoadipic acid	Moxifloxacin	Purine	Ubiquinone-1	3,4,5-Trimethoxycinnamic acid	4-Vinylphenol sulfate	6-Hydroxy-5-methoxyindole glucuronide	Indoleacetic acid	Asparaginyl-Hydroxyproline	Kynurenic acid	Citric acid	5-(3',4',5'-Trihydroxyphenyl)-gamma-valerolactone-3'-O-sulphate	1-Methylhistidine	Theophylline	Homovanillic acid sulfate	L-Octanoylcarnitine	Hypoxanthine
WGCNA module	black	grey	turquoise	grey	pink	grey	grey	pink	turquoise	blue	blue	grey	blue	grey	turquoise	grey	grey	grey	magenta	grey	red	grey	green	green	grey	green	grey	grey	grey	grey	red	magenta	blue	grey	pink	grey	grey	grey	red	pink	green	grey	blue	pink	black	pink	grey	turquoise	grey
28-1	1.52024e+08	7.34466e+06	3.2569e+07	2.47605e+06	396521	2.79582e+07	1.80055e+07	27533.5	1.35069e+07	1.26997e+07	3.49861e+06	4591.02	2.72564e+07	1.94122e+07	8.24405e+06	383277	3.68665e+06	904747	3.05385e+06	4.05481e+06	3.27152e+06	0	792283	58939	7.00511e+06	517742	483715	3.0345e+06	1.59029e+06	104245	5.49909e+06	128666	3.03609e+06	574430	32872.4	2480.68	291131	233984	485082	2009.78	81619.1	802200	1.65349e+06	8629.86	525643	0	593010	508778	1.06847e+06
28-2	1.18382e+08	4.67578e+06	5.94721e+07	2.37506e+06	349435	9.07799e+06	8.38364e+06	273555	2.44649e+07	1.99392e+07	8.29998e+06	4900.9	1.31975e+07	1.49285e+06	1.28536e+07	244738	6.96461e+06	9741.81	3.16889e+06	576613	6.81127e+06	1327.39	2.01246e+06	671330	1.10671e+07	1.24832e+06	73390.2	480668	2.23191e+06	603037	2.71886e+06	461235	3.1526e+06	789410	91615.1	25468.6	167896	654879	384201	118522	239728	1.04557e+06	2.29352e+06	10616	379492	9617.17	494799	351781	583465
28-3	9.55787e+07	1.70555e+07	5.41906e+07	1.14725e+06	99070.6	1.29114e+07	8.60898e+06	45621.1	2.38793e+07	1.33944e+07	3.00949e+06	2422.52	9.37086e+06	3.85634e+06	8.49042e+06	913544	1.06653e+06	633982	3.41099e+06	3.17364e+06	7.27457e+06	7965.46	1.28833e+06	71012.2	7.00782e+06	1.0225e+06	197497	246994	584003	817335	4.04724e+06	677848	3.21182e+06	3.08322e+06	46833.7	26500.9	53442.1	514494	569979	6236.11	256113	986952	1.02946e+06	11140.8	410703	0	856584	252740	200172
28-4	6.47975e+07	1.1222e+07	4.78178e+07	1.11103e+06	178753	9.89518e+06	2.02645e+07	98956.5	2.01276e+07	2.02723e+07	1.07438e+07	21838	1.19301e+07	1.19694e+06	1.03824e+07	604562	1.99223e+06	1.62064e+06	1.86648e+06	4.64716e+06	5.3162e+06	1493.04	3.39267e+06	2.10479e+06	1.11049e+07	3.15099e+06	754388	212410	761251	474584	4.10127e+06	111702	3.19923e+06	360.931	43212.2	2.55443e+07	190878	1.03493e+06	172338	661.475	1.06648e+06	1.28573e+06	882308	2828.03	325846	0	1.371e+06	304162	419684
28-5	1.12953e+08	3.71581e+06	5.13321e+07	828941	139430	2.4338e+07	1.63716e+07	65480.7	2.14826e+07	1.18752e+07	3.1717e+06	5569.13	1.24496e+07	6.83985e+06	8.38611e+06	194499	610701	324643	365566	2.58553e+06	4.91364e+06	0	2.5633e+06	1.72282e+06	6.6552e+06	417947	208848	395682	1.17326e+06	423135	5.75421e+06	154788	2.55187e+06	0	39888.1	3003	588831	255463	121129	1899.15	100355	614022	768329	2207.53	347226	52.8049	702817	259996	309866
28-6	9.71807e+07	4.67219e+06	5.95526e+07	645308	268957	1.0713e+07	8.38919e+06	4815.1	2.73022e+07	1.55647e+07	6.23575e+06	4636.1	1.24291e+07	937344	1.12639e+07	247462	7.84138e+06	11978	390921	2.15068e+06	3.99691e+06	89408.8	2.89018e+06	3.23587e+06	1.08156e+07	2.97993e+06	22398.3	341658	2.3744e+06	125887	3.77045e+06	36444.4	3.28595e+06	0	158321	3465.17	391405	594821	116867	170.034	503339	739481	554289	1207.05	201469	33540.1	1.0804e+06	398207	1.79588e+06
28-7	59295058	6.44482e+06	5.08324e+07	3.0165e+06	68785.6	1.92792e+07	1.0604e+07	58614.2	2.139e+07	2.11284e+07	1.67619e+07	8349.8	1.22486e+07	1.4851e+06	9.39119e+06	339733	1.92192e+06	560980	3.09421e+06	1.1222e+06	1.48535e+07	143888	2.87213e+06	1.55166e+06	9.67426e+06	1.91714e+06	438319	796407	1.13137e+06	202356	4.18921e+06	50826.5	2.80155e+06	1.58794e+06	714764	381.988	577971	372928	136064	7724.5	482874	1.06631e+06	2.60153e+06	5194.26	169891	72322.9	779463	378517	445143
28-8	1.11389e+08	3.29087e+06	2.50738e+07	3.61169e+06	363393	1.30585e+07	6.37732e+06	860316	1.04901e+07	1.2646e+07	6.43798e+06	4794.15	1.52423e+07	5.16954e+06	8.22086e+06	177257	587051	0	503669	1.51086e+06	6.09589e+06	35691.7	2.75473e+06	1.0271e+06	7.75898e+06	1.63817e+06	15267.5	290597	1.45785e+06	794216	3.01883e+06	243822	2.49652e+06	0	238393	3264.11	29787.4	1.16635e+06	268526	7445.47	371617	1.04125e+06	1.45832e+06	759.224	283309	104141	506306	355821	121119
28-9	1.11494e+08	3.60651e+06	7.23123e+07	3.07386e+06	11851.2	1.41952e+07	1.33145e+07	45567.4	3.15319e+07	1.57371e+07	3.75453e+06	5.38362e+07	3.30256e+06	761953	1.0924e+07	188028	1.55725e+06	0	402361	3.7923e+06	1.11021e+06	7917.59	2.17793e+06	2.42363e+06	9.60773e+06	2.42306e+06	19173.5	1.27866e+06	990731	6.21414e+06	5.08779e+06	54836.1	3.5856e+06	355807	59795.7	1.38995e+06	54977	314532	144414	45350.7	707751	1.06754e+06	595675	2858.19	257447	0	306574	635795	836921
28-10	1.0399e+08	2.5205e+06	4.79952e+07	583118	131232	9.71626e+06	1.22707e+07	21488.6	2.303e+07	3.02752e+07	5.71178e+06	5646.36	2.83536e+07	4.16179e+06	1.21074e+07	122901	6.17316e+06	0	911913	491520	1.31404e+07	6427.12	3.94224e+06	1.00911e+06	5.74399e+06	2.11846e+06	13544.9	60549.3	1.75823e+06	2.01024e+06	7.70865e+06	364531	2.79123e+06	5291601	105483	49196.1	34186.2	831464	940000	3376.92	822342	918872	680216	1321.34	434426	556.837	390650	163775	316829
28-11	1.41459e+08	1.62696e+07	7.26e+07	3.04251e+06	184227	3.09185e+07	1.11056e+07	51814.7	3.13264e+07	1.62784e+07	6.62297e+06	5902.7	9.29789e+06	3.36292e+06	1.01885e+07	888092	1.58381e+06	5.67484e+06	327812	3.86564e+06	7.25203e+06	6.91353e+06	2.43797e+06	2.94139e+06	1.0079e+07	1.08018e+06	1.18882e+06	472989	982036	338543	5.16976e+06	119172	3.12908e+06	0	112972	1669.41	3.89956e+06	529559	106012	5293.62	333180	883692	1.00786e+06	3554.55	280773	32946	511774	218219	202285
28-12	6.80412e+07	7.82139e+06	2.61995e+07	5.99477e+06	155744	1.1723e+07	1.04e+07	197468	1.11403e+07	2.21192e+07	1.52206e+07	2523.46	8.94666e+06	2.61529e+06	9.23929e+06	420976	3.36502e+06	255888	158993	4.51739e+06	4.79784e+06	0	2.95711e+06	843711	9.87791e+06	1.24198e+06	615101	2.99721e+06	1.02646e+06	494950	3.16919e+06	68656.4	2.43402e+06	0	40910.1	6261.1	180514	336672	152888	12985	200045	1.63283e+06	1.33955e+06	2589.96	362093	0	470404	595066	337005
28-13	1.44702e+08	4.0765e+06	9.34003e+07	4.51483e+06	22900	1.56333e+07	1.34243e+07	4098.67	4.05285e+07	1.37323e+07	3.38839e+06	1356.38	1.21865e+07	2.58187e+06	1.05333e+07	218130	4.7097e+06	56165.9	838548	569464	7.0466e+06	238738	2.46891e+06	2.92621e+06	8.85435e+06	974239	133157	2.22074e+06	1.2504e+06	1.1312e+06	4.46959e+06	665126	2.52973e+06	0	30848.4	1605.58	752487	606871	12134.9	5809.06	230124	1.14822e+06	1.16212e+06	1804.76	207482	0	376946	534194	690838
28-14	1.39722e+08	8.21304e+06	4.00214e+07	2.13075e+06	24660.3	8.52261e+06	9.69608e+06	52336.2	1.76484e+07	1.26901e+07	7.84571e+06	4342.84	1.28675e+07	2.54717e+06	8.69577e+06	438329	874858	43666.8	1.03754e+06	1.48339e+06	8.77523e+06	17941.6	2.33642e+06	2.2999e+06	6.12866e+06	2.30666e+06	108088	596899	1.7877e+06	1.10292e+06	2.728e+06	87061.8	3.1153e+06	0	209031	6719.1	34658.7	1.36348e+06	163539	3449.92	401032	845960	1.29734e+06	8533.57	158059	859.26	736405	380125	420810
28-15	1.85237e+08	2.06957e+07	4.93782e+07	4.68148e+06	144772	2.18642e+07	2.28513e+07	220253	2.16098e+07	1.74515e+07	8.81077e+06	4140.74	4.69438e+07	2.56465e+06	1.06931e+07	1.10483e+06	1.885e+06	362702	6.18995e+06	2.19477e+06	5.68345e+06	0	2.70546e+06	2.03493e+06	6.07982e+06	558566	358425	2.72888e+06	3.54041e+06	1.08429e+06	2.64872e+06	165519	3.75222e+06	1.67016e+06	55022.7	23705.2	467622	486374	191843	3456.18	163090	1.13559e+06	1.19856e+06	2067.69	331499	0	978083	1.09303e+06	548383
28-16	114268605	2.73553e+06	4.16493e+07	432146	37380.7	7.44896e+06	8.76782e+06	22199.8	1.86569e+07	1.4306e+07	5.58075e+06	5722.82	7.13499e+06	5.47179e+06	8.92361e+06	141008	3.07284e+06	36.6587	249943	2.14672e+06	7.6759e+06	0	2.78046e+06	1.0748e+06	7.2657e+06	1.75057e+06	13542.6	2.40885e+06	639611	231068	6.61484e+06	90550	2.36168e+06	0	29171	10185.1	127684	650020	111468	4274.29	570475	1.18502e+06	1.16169e+06	2091.74	358537	0	450066	640814	270733
28-17	1.04491e+08	3.20566e+06	3.34296e+07	990303	17030.1	1.75966e+07	1.13889e+07	4528.67	1.4972e+07	1.69684e+07	7.00357e+06	11076.5	1.04426e+07	2.64444e+06	8.57463e+06	163178	1.46957e+06	0	387961	3.63113e+06	7.90968e+06	11976.6	3.03219e+06	417506	7.88975e+06	947818	26338.3	494654	1.33566e+06	209748	5.13433e+06	74091.8	3.43422e+06	0	55194.3	13041.4	162235	475003	308142	1.26183e+06	234034	1.21948e+06	1.07106e+06	881.326	1.47708e+06	9556.63	414537	456981	550495
28-18	2.73391e+07	1.60703e+07	4.41088e+07	4.02886e+06	211461	7.04801e+06	1.05436e+07	673860	1.91982e+07	2.33329e+07	1.58714e+07	3657.69	1.50189e+07	446222	1.29379e+07	871520	287341	904790	9.72629e+06	1.76836e+06	4.6582e+06	14381.4	3.23606e+06	1.2552e+06	6.41156e+06	1.84046e+06	1.20214e+06	135901	2.00994e+06	85537.6	2.99151e+06	20200.2	1.74778e+06	0	84682.5	2452.8	101081	544207	50997.4	1882.32	456217	1.15663e+06	2.55595e+06	3769.3	205895	0	1.07882e+06	147562	441816
28-19	4.31161e+07	5.2019e+06	7.30256e+07	2.0302e+06	969353	6.6227e+06	1.17453e+07	1.60137e+06	3.12262e+07	1.75721e+07	1.42188e+07	2561.95	1.29338e+07	1.189e+06	7.34084e+06	270272	1.60078e+06	5533.08	2.04333e+06	1.19539e+06	8.32664e+06	38348.5	2.8818e+06	2.25089e+06	1.17093e+07	2.68587e+06	112968	487034	1.11753e+06	579742	3.6761e+06	175517	2.42695e+06	0	655030	1028.28	17110.6	309742	42621.1	1016.53	995555	1.40833e+06	2.39182e+06	646815	228233	87104.9	1.37572e+06	248697	374633
28-20	6.10831e+07	3.32518e+06	3.68494e+07	1.45064e+06	11858.4	1.12985e+07	9.12596e+06	14234.7	1.55989e+07	1.78094e+07	7.6311e+06	1897.85	2.0391e+07	508782	1.16147e+07	169908	367374	1945.05	270682	2.36013e+06	4.26853e+06	58669.1	3.09314e+06	1.53418e+06	7.85048e+06	2.35536e+06	35819.8	86050.9	1.46013e+06	418822	3.52509e+06	88149.7	3.0934e+06	2.55019e+06	315772	756.983	61460.7	414471	423283	3595.2	810870	1.03623e+06	1.92044e+06	4877.93	575954	202014	334370	354314	329465
28-21	8.74942e+07	4.18642e+06	4.36329e+07	472473	85258.6	2.61502e+07	19009898	3480.93	1.90381e+07	1.89556e+07	9.6364e+06	2794.81	1.09131e+07	801806	9.36773e+06	216842	758943	17742.4	398824	4.16885e+06	4173248	0	2.94367e+06	1.34206e+06	1.07644e+07	2.11473e+06	75484.8	308781	670573	283257	5.81949e+06	33838.7	3.09172e+06	3.97023e+06	49043.2	8662.73	615397	455635	107055	49663.7	727956	1.55347e+06	1.48209e+06	2293.97	214703	0	664025	288955	280372
28-22	1.2519e+08	4.14545e+06	5.2206e+07	2.28111e+06	383597	1.09939e+07	1.30931e+07	284781	2.30463e+07	1.34636e+07	6.23488e+06	3675.87	5.67047e+06	680964	8.32324e+06	213565	1.03696e+06	2.10274e+06	365237	2.06277e+06	6.94955e+06	0	2.87441e+06	1.75943e+06	1.02422e+07	969374	367293	659595	1.32772e+06	308809	4.1218e+06	96001.8	3.02579e+06	0	34424.2	5429.27	235170	665153	319783	5136.52	298488	1.15468e+06	1.40669e+06	3535.3	430195	0	831650	526247	448683
28-23	8.25368e+07	2.0034e+06	3.86982e+07	231437	134078	3.99295e+06	1.16796e+07	56163.2	1.68734e+07	1.47735e+07	5.45806e+06	3418.52	1.48996e+07	3.54939e+06	9.94559e+06	99882.4	444930	0	650984	1.87975e+06	1.27656e+07	0	2.32712e+06	1.0182e+06	6.34587e+06	2.30629e+06	5992.45	106248	1.08071e+06	567572	7.13993e+06	139390	2.77081e+06	3.38707e+06	97771	13016.8	17633.2	1.38655e+06	439156	5196.7	559360	1.00801e+06	469852	1096.84	452519	0	766270	271661	289102
28-24	8.55686e+07	1.78315e+07	6.83975e+07	4.23663e+06	302841	1.23653e+07	1.15895e+07	178009	2.88204e+07	1.55529e+07	7.03885e+06	4376.19	1.75146e+07	1.98412e+06	7.78122e+06	982521	6.41724e+06	1.7774e+06	3.67344e+06	2.37839e+06	7.837e+06	1.28126e+06	2.61164e+06	1.20596e+06	6.00545e+06	2.26478e+06	510584	1.59706e+06	1.00149e+06	1.27389e+06	2.67114e+06	947812	3.67063e+06	1.67827e+06	154862	24919	169029	375792	158107	5438.35	498707	1.12323e+06	1.06363e+06	10833.1	331765	45320.1	1.55655e+06	326612	411077
28-25	5.48553e+07	3.64305e+06	1.04356e+08	1.86935e+06	15159.9	9.45004e+06	4.86685e+06	16225.6	4.54109e+07	1.80098e+07	4.10378e+06	48.8405	2.11105e+07	242989	9.45222e+06	185284	2.43306e+06	72291.7	486093	1346.4	5.54036e+06	402816	396136	2.45738e+06	9.64659e+06	1.04259e+06	105526	1.3447e+06	4.44826e+06	205835	2.54979e+06	38184.1	2.51361e+06	0	51018.1	0	1571.73	924920	6.01702	1575	342756	1.49957e+06	1.96031e+06	1222.53	338513	0	343565	921622	387559
28-26	9.60841e+07	1.77823e+06	3.42408e+07	229549	98336.7	4.29387e+06	8.76687e+06	3282.96	1.56595e+07	1.2639e+07	4.05243e+06	7.30194e+07	1.36032e+07	1.64146e+06	8.67655e+06	86393.4	2.27377e+06	0	244080	927901	3.21253e+06	97471.7	2.44289e+06	747655	7.29348e+06	3.06312e+06	21207.7	66445	1.00683e+06	86162.7	4.79444e+06	31561.2	3.20321e+06	2.35346e+06	114656	5259.88	22265.6	541074	321028	27270.3	723973	899176	875155	170.722	669397	13638.8	741202	171905	349299
28-27	9.1803e+07	3.06758e+06	5.15395e+07	686240	14754.1	3.24301e+07	1.48757e+07	1036.87	2.25902e+07	1.58259e+07	8.75536e+06	5118.73	2.73786e+07	590591	1.16955e+07	158719	463364	1.7691e+06	177711	2.61962e+06	4.04043e+06	83157.8	3.06641e+06	3.10135e+06	7.76078e+06	1.39639e+06	381152	193929	3.23824e+06	789995	4.92908e+06	22943.5	3.75343e+06	2.02637e+06	93215.2	17535.2	814860	175031	207602	1661.33	221590	1.23964e+06	696196	707.024	521738	0	821329	521810	1.02858e+06
28-28	1.92496e+08	5.79908e+06	2.49504e+07	3.26642e+06	162334	1.16771e+07	1.94074e+07	441368	1.08157e+07	1.23996e+07	9.58887e+06	5747.79	1.20523e+07	610070	1.08748e+07	303266	1.38934e+06	54780.3	494464	821387	7.04751e+06	0	1.54111e+06	197191	5.67131e+06	1.2038e+06	484530	1.06144e+06	1.41155e+06	136873	2.54795e+06	65006.2	3.7357e+06	411976	275016	386.593	127013	367233	381103	2859.52	313927	565445	2.09414e+06	11071.1	181427	10584.5	237237	446679	929005
28-29	9.42258e+07	8.3728e+06	5.34824e+07	2.17032e+06	417698	2.86635e+07	1.84073e+07	569056	2.29316e+07	1.72265e+07	2.86405e+06	2695.06	1.07253e+07	128490	5.95088e+06	441698	4.44029e+06	105231	477963	1.47972e+06	1.17295e+06	11554.9	3.42943e+06	413441	9.95734e+06	165796	313726	1.81548e+06	1.32833e+06	18174.9	1.80551e+06	10999.8	4.44007e+06	0	265695	0	1.22548e+06	126919	182286	3003.07	69356.7	709495	478925	10157.5	126770	7128.49	345537	920021	1.28439e+06
28-30	1.2294e+08	1.00999e+07	3.8255e+07	428291	21476.7	2.43735e+06	8.7839e+06	97552.2	1.73545e+07	1.3344e+07	4.92118e+06	4144.9	8.48334e+06	1.85277e+06	8.78677e+06	535900	2.45674e+06	179.844	1.21882e+06	134613	4.94569e+06	311.312	2.15866e+06	234753	9.76205e+06	803177	11907.5	497786	871635	5.88932e+06	3.03163e+06	233136	3.60251e+06	2.74248e+06	47776.9	1237.21	9449.37	170409	1.20098e+06	4464.45	383173	1.16072e+06	2.03616e+06	3614.79	342922	0	364619	297133	432983
28-31	8.8862e+07	7.08656e+06	1.71186e+07	3.41417e+06	76261.5	6.01912e+06	8.93464e+06	46310	7.44233e+06	1.86173e+07	1.19821e+07	4369.65	1.02358e+07	3.74413e+06	7.40756e+06	386205	2.72043e+06	5284.71	1.19006e+06	1.39815e+06	6.21147e+06	547.632	3.20304e+06	761747	8.60698e+06	1.466e+06	65741.1	28497.1	361812	2.59523e+06	2.73985e+06	348193	2.78918e+06	1.93132e+06	38819.7	4837.21	21553.2	899425	242248	6961.29	405061	1.76058e+06	2.01469e+06	7601.77	660130	60.9318	585412	29178.8	82193.6
28-32	1.01911e+08	7.67716e+06	3.96571e+07	4.99155e+06	70045.4	1.78679e+07	1.25203e+07	47080.1	1.71972e+07	1.41344e+07	5.07408e+06	5415.97	2.41631e+07	1.48569e+06	8.73383e+06	400963	7.35421e+06	2.76971e+06	4.8987e+06	1.8413e+06	9.73025e+06	2.85063e+06	2.64582e+06	1.09931e+06	4.54181e+06	2.74023e+06	627233	309516	1.1379e+06	655579	2.88119e+06	367991	4.15217e+06	2.01457e+06	169422	34000.1	229354	179107	181328	2236	411530	862219	682441	7063.21	225241	121306	1.74815e+06	140591	313012
28-33	7.94432e+07	3.82011e+07	146385062	3.69892e+06	735755	1.4356e+07	1.26317e+07	462889	6.01263e+07	1.39069e+07	4.71352e+06	3889.99	1.66145e+07	722535	6.30442e+06	2.13121e+06	8.98647e+06	2.45263e+06	5.51156e+06	3.6879e+06	8.80671e+06	1.03144e+06	2.06521e+06	1.79336e+06	5.81579e+06	2.4549e+06	794165	4.70532e+06	1.59767e+06	689067	2.31306e+06	2.01789e+06	3.54616e+06	1.24464e+06	234222	34453.9	277308	26740.2	28158.1	6956.23	635955	815672	462176	16887.8	62527.4	21748.5	2.28984e+06	840370	779300
28-34	1.6242e+08	5.25742e+06	3.93368e+07	1.25017e+06	564326	1.49053e+07	8.46646e+06	15777.2	1.6431e+07	1.18746e+07	1.14287e+07	107067700	1.03949e+07	520047	7.99478e+06	277268	4.88971e+06	27960.9	783042	5.30456e+06	9.11523e+06	164211	3.56353e+06	907119	1.36606e+07	1.52869e+06	111711	48638.5	1.02885e+06	2.67524e+06	2.19167e+06	1.24095e+06	3.9688e+06	1186.67	51547.3	3424.26	19317.6	266891	142821	2010.03	503867	692789	1.73838e+06	2730.25	276871	121.455	784210	86430.3	380470
28-35	6.39023e+07	1.97377e+06	1.56432e+07	916495	248161	6.15161e+06	6.53848e+06	54283.7	6.6002e+06	1.53942e+07	1.69529e+07	1.3829e+08	1.08058e+07	394567	5.44653e+06	97400.2	3.32856e+06	0	2.07206e+06	2.21699e+06	5.22985e+06	3.22821e+06	3.75254e+06	322752	9.5049e+06	1.20518e+06	13031.6	385295	619419	2.3422e+06	2.45138e+06	284258	2.22665e+06	0	33645.6	0	76602.7	745038	62479.2	3384.11	181799	818196	3.91441e+06	2659.75	230903	982.299	850228	205852	154217
28-36	5.86876e+07	3.46315e+06	1.74343e+07	325738	93800.7	6.02898e+06	1.08645e+07	2665.88	7.28916e+06	1.85189e+07	1.67413e+07	4.6287e+07	1.04923e+07	413278	6.07531e+06	177469	3.80198e+06	45.5708	5.27573e+06	1.63613e+06	1.04425e+07	107144	3.70575e+06	430427	9.13453e+06	780539	34032	94392.1	820152	327815	1.90354e+06	58579.4	2.43829e+06	2.00582e+06	38950.3	2258.5	105152	202565	112751	2763.48	221494	1.24666e+06	2.93069e+06	1103.18	222586	578.239	555508	76709.9	125564
28-37	8.76234e+07	1.17839e+07	3.17854e+07	6.20008e+06	428951	4.97757e+06	6.63552e+06	16288.9	1.37624e+07	9.5085e+06	9.66094e+06	2443.77	1.07473e+07	1.22216e+06	7.63193e+06	640207	5.84332e+06	33705.7	2.35116e+06	3.34883e+06	5.59062e+06	6.52062e+06	4.10401e+06	2.19673e+06	7.68455e+06	3.77293e+06	72501.9	53216.9	465761	4.82308e+06	3.70796e+06	441689	3.36053e+06	129285	36677.5	13023.9	126527	912520	201781	19290.5	991290	437479	725439	2071.99	129436	0	1.43371e+06	190336	351553
28-38	1.48686e+08	2.48583e+07	5.41365e+07	1.51506e+06	136541	3.98068e+07	1.46383e+07	1392.95	2.30802e+07	1.33658e+07	1.19062e+07	1.97993e+08	6.94875e+06	880932	6.72005e+06	1.39009e+06	6.60708e+06	333127	1.57046e+06	3.73119e+06	6.79184e+06	233665	3.66771e+06	2.54299e+06	7.37172e+06	766339	500826	113062	263946	1.37416e+06	1.69137e+06	618308	3.47325e+06	0	14768.4	1433.36	6.2105e+06	45553.5	16469.7	3202.97	370306	1.07943e+06	1.64533e+06	10435.7	308677	0	794666	65451	72588.3
28-40	7.75649e+07	1.03235e+07	7.70386e+07	3.34613e+06	1.99694e+06	6.93874e+06	5.6718e+06	3.5263e+06	3.38394e+07	9.91433e+06	5.65375e+06	3050.35	7.20226e+06	522320	1.00505e+07	535033	1.99376e+06	124862	2.82362e+06	2.41757e+06	1.23971e+07	0	2.2459e+06	2.59872e+06	4.9793e+06	1.41163e+06	137655	176903	1.10025e+06	706287	3.17286e+06	167164	3.63661e+06	0	69088	7947.29	308002	511088	115465	3322.07	263008	717217	668581	10609.9	160864	0	884514	175923	442278
28-41	8.10725e+07	6.41264e+06	6.97297e+07	1.87471e+06	23123	1.69785e+07	1.36738e+07	64328	3.10502e+07	1.74867e+07	7.48444e+06	3840.4	2.64275e+07	810091	9.84825e+06	355760	2.83305e+06	33488.2	202763	2.34884e+06	2.72862e+06	69049	2.62264e+06	1.98854e+06	7.11319e+06	1.77273e+06	86226.8	1.40586e+06	4.82327e+06	4.36064e+06	4.17149e+06	189077	3.06912e+06	0	908725	3095.66	377248	701094	326293	9904.46	379099	1.46421e+06	840183	12600	613908	189978	568244	567274	1.0819e+06
28-42	6.17335e+07	8.876e+06	2.55035e+07	3.25693e+06	590474	8.71737e+06	7.66417e+06	360984	1.13856e+07	1.45866e+07	1.0642e+07	2056.12	9.05195e+06	526695	8.53272e+06	469480	4.08064e+06	911170	3.9989e+06	4.6715e+06	1.00403e+07	345863	2.85949e+06	920989	7.34562e+06	2.62594e+06	454219	143972	481139	2.16485e+06	2.87838e+06	211245	2.87037e+06	859866	107287	6410.61	53202	205494	195456	5849.38	834704	878095	1.36992e+06	5965.5	122355	21976.5	2.36738e+06	184000	307543
28-43	8.19801e+07	1.79902e+07	5.8651e+07	2.70523e+06	1.66007e+06	1.60507e+07	1.59046e+07	1.01854e+06	2.55234e+07	1.13578e+07	3.89568e+06	4590.58	1.2354e+07	540382	1.07235e+07	986928	2.79887e+06	2.13225e+06	2.18455e+06	2.93418e+06	4.39703e+06	512.243	2.28778e+06	1.0355e+06	7.97533e+06	1.50915e+06	697779	3.41311e+06	858771	1.68187e+06	6.2312e+06	1.02961e+06	3.70159e+06	0	49287.1	5432.72	2.68095e+06	90637	1.14731e+06	5069.46	323416	581023	609680	3328.9	767192	0	715501	584560	394453
28-44	1.1013e+08	4.94354e+06	4.60192e+07	1.47834e+06	78889.6	3.02846e+07	1.28769e+07	16813.9	1.92981e+07	1.78272e+07	9.81735e+06	2204.4	1.9739e+07	738915	7.41022e+06	258082	4.33136e+06	4.51399e+06	579740	2.59076e+06	5.46752e+06	596743	2.948e+06	389662	6.07904e+06	1.04966e+06	826526	559484	1.69544e+06	2.71908e+06	4.28589e+06	230872	3.48424e+06	251.148	56094.9	4435.37	3.48292e+06	282733	241429	2338.51	218880	1.34335e+06	1.53386e+06	3522.27	1.41724e+06	113.673	764452	181899	265108
28-45	136342033	1.15166e+07	2.53523e+07	2.51488e+06	39860.6	2.7829e+07	1.48262e+07	43059.4	1.10811e+07	1.19577e+07	8.42746e+06	4592.99	7.82124e+06	1.01796e+06	5.5828e+06	628224	3.72951e+06	120360	527158	3.32704e+06	4.89573e+06	288719	2.39416e+06	1.72999e+06	7.72392e+06	560654	130335	2.67624e+06	758543	3.11003e+06	3.72845e+06	245787	2.29379e+06	0	261176	7374.85	2.79573e+06	453160	542791	5807.55	101994	1.23715e+06	1.38902e+06	2239.8	1.12401e+06	0	167445	411577	204707
28-46	7.49532e+07	4.00137e+06	4.19106e+07	296592	109867	1.55541e+07	9.12382e+06	86990.6	1.7602e+07	1.74367e+07	6.04216e+06	6546.05	2.85241e+07	620772	1.01647e+07	207106	1.299e+06	2305.7	496389	1.8589e+06	4.42198e+06	2702.85	2.55573e+06	1.9652e+06	6.36e+06	1.69536e+06	57874.6	180939	1.61746e+06	3.9241e+06	4.362e+06	91815.2	3.32329e+06	0	54681.9	17065.6	97125.4	539255	435304	4437.52	343173	1.05654e+06	691529	4867.27	691561	0	1.01373e+06	351156	491359
28-47	7.81316e+07	1.16543e+07	3.45319e+07	2.84753e+06	296044	1.8525e+07	1.48585e+07	156747	1.36601e+07	2.30669e+07	2.08159e+07	17219.8	1.09944e+07	645638	8.33085e+06	645461	3.01267e+06	1.08699e+06	467973	5.87911e+06	2.87102e+06	2817.84	2.45937e+06	988734	1.21335e+07	827158	674944	4.69543e+06	1.60001e+06	2.20461e+06	1.48285e+06	177690	2.32957e+06	0	50327.7	5926.74	1.55697e+06	366134	66528.7	7025.64	170616	1.84662e+06	1.93765e+06	4738.08	811302	0	831420	631561	200125
28-48	8.94316e+07	1.4375e+07	4.79956e+07	4.07238e+06	152108	5.40583e+06	4.91966e+06	206377	2.09859e+07	1.12155e+07	3.3559e+06	5279.29	8.461e+06	879518	9.31355e+06	775980	1.43154e+06	1.47463e+06	6.33634e+06	3.2098e+06	4.3213e+06	88052.3	1.88015e+06	1.75338e+06	5.90446e+06	916907	259905	787397	1.43729e+06	1.40697e+06	5.62051e+06	246288	3.06066e+06	0	38257.4	6973.09	123991	382757	395766	2016.9	199792	651121	678062	1670.2	900331	0	960394	718681	626459
28-49	67150527	8.11457e+06	5.32596e+07	1.8887e+06	275973	1.64689e+07	1.46332e+07	538727	2.31957e+07	1.96386e+07	13355178	4892.63	1.20273e+07	881200	9.65313e+06	434433	2.50306e+06	7311.73	1.89292e+06	2.88057e+06	3.22945e+06	32890.9	3.73338e+06	2.706e+06	1.10365e+07	1.98511e+06	45332.9	396373	1.04777e+06	357175	2.88932e+06	94023.8	2.60593e+06	0	194321	7363.04	237630	733897	15347.6	7534.85	665419	1.39888e+06	1.57127e+06	12446.5	349098	0	767338	516256	521600
28-50	1.44891e+08	4.01068e+06	3.76368e+07	1.21963e+06	906225	1.18743e+07	9.19039e+06	1.2042e+06	1.63362e+07	1.63153e+07	5.79693e+06	487.072	3.09711e+07	614636	1.01134e+07	215733	2.05195e+06	4596.07	322555	2.71822e+06	3.15787e+06	1185.04	2.80967e+06	947842	9.21305e+06	1.32826e+06	69229.2	1.02356e+06	2.41589e+06	339327	4.53926e+06	330604	2.57399e+06	0	321021	904.848	278151	256075	329144	2.28237e+06	356031	824562	959720	139824	271635	203199	347276	734711	658151
28-51	7.32543e+07	1.35427e+06	2.85251e+07	4.33935e+06	97255.5	1.53832e+07	2.56195e+07	72924.4	1.17008e+07	1.03239e+07	7.76594e+06	1.17965e+08	7.12396e+06	484244	6.65538e+06	61148.4	1.04321e+06	12.2167	6.02043e+06	3.75575e+06	6.16871e+06	24729.8	2.61016e+06	615366	8.66617e+06	1.78125e+06	31973.9	331662	269945	3.47392e+06	4.66732e+06	150010	2.92041e+06	2.59913e+06	66596.6	0.674283	8277.62	130480	335476	8751.79	361585	593066	1.57769e+06	4137.8	1.00805e+06	31819.9	1941480	216171	130061
28-52	9.86434e+07	2.04366e+07	2.17129e+07	2.05555e+06	3020.85	2.32423e+07	1.29381e+07	41354.5	9.24283e+06	2.563e+07	1.82379e+07	3556.44	1.57959e+07	401701	7.72236e+06	1.10099e+06	850307	99022.3	1.80943e+06	999645	4.67778e+06	19536.8	3.01663e+06	1.75027e+06	7.93064e+06	1.74199e+06	314902	165902	1.34845e+06	1.77965e+06	4.53282e+06	250933	3.41102e+06	160442	53883.8	13107.8	753241	689321	200003	1720.31	277424	2.00569e+06	4.55609e+06	1529.61	554785	63.7907	728463	367787	202325
28-56	6.56904e+07	3.89339e+06	2.82922e+07	2.61111e+06	15412	3436961	1.98487e+06	10593.3	1.16758e+07	2.70052e+07	4.50233e+07	2209.17	1.74124e+07	520098	1.12471e+07	199317	1.56654e+06	0	264177	880178	5.40068e+06	6969.12	2.75447e+06	2.44094e+06	1.15646e+07	638561	14535.9	1.30453e+06	2.53734e+06	57521.9	2.97118e+06	39201.7	2.76622e+06	0	81729.7	428.026	18385.6	522118	204433	2702.98	104729	880921	6.27822e+06	2976	391989	4643.59	734459	348781	472633
28-57	1.05874e+08	6.5789e+06	3.37753e+07	2.07015e+06	49094.3	2.10747e+07	1.39245e+07	6951.87	1.39904e+07	2.28462e+07	1.90841e+07	4186.56	1.20007e+07	575697	1.153e+07	344751	4.11467e+06	200.885	448033	1.60662e+06	7.05896e+06	802808	2.85872e+06	237410	12108766	1.09321e+06	93126.1	49762.6	1.05952e+06	514812	1.93364e+06	214303	4.11275e+06	22124	55558.5	173.812	386974	554610	393918	2561.06	393805	1.08332e+06	3.10227e+06	2554.31	230215	196.374	1.21681e+06	141795	509874
28-58	5.80406e+07	9.71395e+06	4.02847e+07	2.3075e+06	113959	1.36675e+07	1.17033e+07	47672.9	1.69128e+07	1.59866e+07	1.35132e+07	3006.76	7.36645e+06	513658	7.89606e+06	509400	5.95485e+06	148574	5.24339e+06	1.35418e+06	1.19077e+07	2795.52	3.48347e+06	534544	1.12517e+07	2.09567e+06	309001	269465	569460	267446	1.99796e+06	37841.3	2.58239e+06	444.454	41839.5	26431.1	99178.7	730828	537484	1950.84	710405	1.01209e+06	881866	7366.63	205559	198.852	1.95951e+06	268558	162896
28-59	119617423	3.18269e+07	5.02916e+07	3.89618e+06	835546	1.53342e+07	1.48048e+07	628630	2.17604e+07	2.6421e+07	1.13508e+07	11032.3	1.54214e+07	597892	1.1695e+07	1.767e+06	1.12235e+06	845762	235226	1.59791e+06	1.09783e+07	10122.4	2.72867e+06	2.06117e+06	9.64896e+06	1.35661e+06	277499	677760	2.50276e+06	707408	6.61561e+06	228244	2.45764e+06	0	52646.6	1747.49	535007	553377	782604	7115.97	199714	1.02736e+06	515226	67403.9	335630	0	965007	319993	893152
28-62	6.46881e+07	1.9188e+06	4.15337e+07	46487.9	40169.5	5.13281e+06	270184	6254.2	1.78236e+07	2.86787e+07	11077534	4007.36	1.71042e+07	420707	9.2861e+06	98052.9	5.55203e+06	0	671607	59663.1	7.54187e+06	10951.1	4.54263e+06	662512	1.16823e+07	1.60191e+06	17139.5	1.70581e+06	2.48385e+06	4.15482e+06	4.15951e+06	316791	2.72283e+06	18.1962	22576.1	4980.84	3449.39	609497	231982	1141.55	166344	2.14983e+06	3.01062e+06	1576.27	373327	0	588123	800841	1.79168e+06
28-66	8.83283e+07	3.63895e+07	2.44654e+07	1.44739e+06	25334.5	4.50226e+06	7.35984e+06	149487	1.02741e+07	2.10664e+07	2.13103e+07	3404.73	1.59735e+07	869855	5.07879e+06	2.01693e+06	904775	154439	2.82554e+06	477630	4.9066e+06	11293.2	3.08031e+06	2.17444e+06	8.94146e+06	941657	189013	368181	913661	3.4795e+06	1.39281e+06	596286	3.08459e+06	424097	1.02985e+06	5155.44	25210.1	842343	237229	10510.6	226663	707107	3.2221e+06	8977.44	202491	90766.1	567452	132305	173143
28-67	5.47539e+07	1.25976e+07	3.33368e+07	2.48832e+06	113945	3.26392e+07	2.13918e+07	39662.6	1.46142e+07	1.60709e+07	1.05206e+07	16491.1	1.24573e+07	700890	8.62176e+06	712199	2.23196e+06	1341.78	2.90729e+06	3.03205e+06	2.90826e+06	52425.5	1.86406e+06	2.29544e+06	1.23559e+07	2.40887e+06	28843.3	4.66076e+06	1.11654e+06	919895	3.11479e+06	232036	1.65087e+06	789371	35694.8	1357.43	654398	307129	80671.4	12119.9	936948	804701	235496	10913.1	426371	0	2.77215e+06	416705	270954
28-68	1.68314e+08	1.01736e+07	2.97234e+07	2.16173e+06	2.89662e+06	1.13939e+07	9.82113e+06	3.74933e+06	1.30741e+07	1.48802e+07	1.34712e+07	2563.07	9.91271e+06	606122	1.1327e+07	555333	3.56918e+06	34791.1	336212	1.43246e+06	4.56233e+06	1162.06	3.4523e+06	1.57845e+06	1.12725e+07	953949	170558	75925	729502	236885	3.47349e+06	92301.2	3.05457e+06	0	41676.9	9421	237874	714849	240273	40497.2	142991	964036	3.38347e+06	138687	295826	0	506483	212962	347941
28-69	7.4864e+07	2.5499e+07	2.82996e+07	3.92837e+06	185404	1.82026e+07	1.62169e+07	104636	1.13832e+07	1.19967e+07	8.40766e+06	10018.8	1.78199e+07	511294	7.68775e+06	1.39007e+06	433527	987848	1.39651e+06	2.37994e+06	5.05496e+06	939608	2.10337e+06	1.33612e+06	5.47462e+06	1.74332e+06	128388	220907	1.30485e+06	141035	5.11411e+06	51248.2	3.24608e+06	0	38350.6	15990.2	1.02418e+06	355617	211994	3276.02	265385	893911	707507	43449	205367	0	935485	325785	259860
28-71	6.72017e+07	1.2609e+07	2.11748e+08	4.11098e+06	157335	7.20067e+06	7.45904e+06	8724.98	9.30851e+07	2.35625e+07	1.41682e+07	16496.7	5.20873e+06	513849	8.04783e+06	687669	1.9279e+07	2612.11	826068	3.41915e+06	5.30593e+06	50086	3.0674e+06	2.51123e+06	1.06635e+07	1.58782e+06	33598.2	6.63274e+06	578576	171600	5.58456e+06	319719	2.43963e+06	0	30333.5	618.144	28408	373941	46020.7	1009.12	613457	1.51696e+06	1.22351e+06	411.287	144297	110.924	668584	927497	789363
28-72	1.7461e+08	1.47265e+07	4.39909e+07	3.73681e+06	1.57884e+06	1.50453e+07	1.57602e+07	816574	1.88589e+07	1.11068e+07	6.88242e+06	4341.81	3.95983e+07	791276	1.18032e+07	772739	3.22046e+06	4.70504e+06	6.53944e+06	4.71332e+06	4.69452e+06	0	1.98762e+06	1.23504e+06	6.79617e+06	1.38334e+06	1.61067e+06	2.61943e+06	2.47663e+06	339868	3.85298e+06	93391.2	2.95247e+06	0	84481.8	329.14	120035	452126	845885	9818.75	338401	646006	1.70838e+06	79356.4	142865	10223	4.46343e+06	473668	599440
28-73	8.99616e+07	2.86503e+06	3.9683e+07	295790	15324	3.97057e+06	9.57257e+06	76301.1	1.85301e+07	1.18261e+07	5.96324e+06	103382	1.16846e+07	638874	8.6039e+06	141351	646836	42.6626	6.35066e+06	174584	9.1739e+06	297659	2.09119e+06	2.02204e+06	6.49864e+06	2.69385e+06	10834.3	255618	1.44871e+06	1.47092e+07	3.70605e+06	864045	2.66705e+06	1.44221e+06	55797.7	12020.1	19408	672306	680998	9836.74	437045	1.04512e+06	593552	536.492	128343	0	745462	228891	355214
28-74	8.49084e+07	4.19974e+06	4.16502e+07	232834	116245	1.2373e+07	7.38791e+06	4192.92	1.84491e+07	1.09915e+07	8.65115e+06	5165.12	1.57584e+07	5.77317e+06	9.19817e+06	227137	3.54936e+06	0	472152	2.57958e+06	7.90635e+06	2.30321e+06	2.23406e+06	2.40875e+06	1.49971e+07	2.78139e+06	49489.8	413579	1.66791e+06	114937	3.80779e+06	125590	3.67862e+06	3.31357e+06	32602.7	8412.07	1.32514e+06	166119	282827	8875.26	735193	910178	615522	1363.34	146328	0	573524	339551	343740
28-75	1.24741e+08	3.83706e+06	7.10817e+07	2.7182e+06	164056	1.91123e+07	9.99608e+06	24342.1	3.55721e+07	1.06398e+07	6.29102e+06	8000.09	1.40905e+07	1.31299e+06	5.22443e+06	198351	5.44255e+06	0	866693	1.84949e+06	1.6354e+06	9900.16	5.74069e+06	2.84111e+06	9.5802e+06	3.34947e+06	25782.3	1.04983e+06	741408	29301.3	2.28737e+06	570773	2.9938e+06	1554.2	8418.69	8308.05	150159	9188.33	17807.3	5775.68	622705	683187	299711	518.957	50152.3	0	753059	582212	383248
28-76	1.41081e+08	1.46526e+07	2.46157e+07	3.82921e+06	38254.8	2.63865e+07	1.3362e+07	5306.09	1.03558e+07	1.22741e+07	1.26884e+07	3492.32	1.11726e+07	704869	8.91552e+06	797822	3.62726e+06	363870	819684	2.32729e+06	6.52985e+06	166352	2.21888e+06	2.99546e+06	8.05158e+06	1.10094e+06	292179	4.47918e+06	1.07691e+06	1.24206e+06	5.27811e+06	226601	2.60277e+06	0	23496.9	12169.3	1.75376e+06	307229	529902	3239.24	166097	961664	1.48934e+06	3328.29	569465	0	361339	302594	169591
28-77	1.19773e+08	3.69579e+06	4.10103e+07	3.1278e+06	198053	7.19163e+06	1.47663e+07	111861	1.81772e+07	2.3929e+07	2.70348e+07	2555.08	1.726e+07	493159	1.12047e+07	190906	860283	6439.13	458543	2.85043e+06	4.90731e+06	447833	3.9546e+06	1.754e+06	1.28624e+07	1.02149e+06	40811.8	420972	1.95541e+06	116617	3.44175e+06	42737.7	3.91354e+06	0	71369.8	0	82081.4	458380	352301	21347.2	130579	1.1496e+06	4.0207e+06	1776	228702	6081.47	1.13684e+06	809157	706668
28-79	8.21263e+07	1.75785e+07	3.11549e+07	7.75525e+06	351418	2.08927e+07	2.2064e+07	349119	1.29112e+07	2.74368e+07	2.4331e+07	869488	1.26845e+07	352793	9.23498e+06	906627	827176	3.27688e+06	1.60762e+06	4.36053e+06	9.92833e+06	721619	3.96438e+06	2.54407e+06	9.08734e+06	1.01428e+06	1.2451e+06	202609	1.86894e+06	142466	2.45681e+06	37061.1	3.66894e+06	0	136399	831.821	628831	191835	67836.5	3017.1	201281	955442	3.94336e+06	5409.61	114031	43777.2	2.59933e+06	217045	440902
28-80	167197031	2.82575e+07	5.55706e+07	1.37039e+06	80043.3	3.5558e+07	3.27194e+07	10511.9	2.33446e+07	2.74516e+07	1.66563e+07	41569.5	2.63818e+07	657940	9.51517e+06	1.58532e+06	1.39042e+06	58700.1	260708	6.91264e+06	4.31904e+06	283661	2.88175e+06	1.23346e+06	1.05385e+07	1.38505e+06	105185	837898	4.80184e+06	357553	2.78974e+06	16407.4	2.54507e+06	0	42357.3	0	1.95441e+06	394705	832059	7438.15	392762	1.5022e+06	132048	7583.46	684569	0	436593	407819	640049
28-81	5.96501e+07	3.42572e+06	3.28793e+07	3.04902e+06	426143	1.4839e+07	7.46139e+06	363743	1.5077e+07	1.56109e+07	8.40033e+06	29842.7	7.45273e+06	789436	9.24924e+06	177827	3.89403e+06	3347.98	4.61662e+06	2.45504e+06	6.91685e+06	24750.2	1.61047e+06	1.53047e+06	9.29023e+06	999473	42539	2.84445e+06	907201	643850	5.00778e+06	112490	1.93095e+06	0	45458.6	4718.71	321494	370462	56873	8012.38	279809	469922	726230	3256.61	315089	0	790829	404934	340813
28-82	6.17065e+07	1.35005e+07	2.64063e+07	1.08135e+06	186124	1.55613e+07	1.05374e+07	29108.8	1.13256e+07	1.45835e+07	1.29262e+07	28364.7	1.20989e+07	1.085e+06	7.37854e+06	744099	5.521e+06	26281.1	1.17741e+06	2.50086e+06	4.22099e+06	864379	1.79624e+06	2.52401e+06	1.09941e+07	1.48065e+06	123416	116526	1.12454e+06	1.38604e+06	1.39736e+06	339109	2.45087e+06	1.40197e+06	42829.8	3380.03	31543.5	65447.5	75648.7	20995.5	471955	706912	935644	8751.14	210965	0	842137	82357.3	211479
28-83	1.04392e+08	7.18695e+06	4.37765e+07	1.35157e+06	35636.4	3.11427e+07	2.06304e+07	12669.1	1.95983e+07	1.41497e+07	1.17868e+07	9337.26	2.00087e+07	546271	1.16314e+07	370954	869910	1.39326e+06	207524	3.40414e+06	2.55486e+06	225734	2.04568e+06	2.20281e+06	6.78622e+06	1.48757e+06	1.19457e+06	358373	1.95695e+06	108820	9.12385e+06	19427.1	3.91534e+06	0	48522.4	10381.6	898106	366859	292393	3221.97	212905	903356	960434	1094.76	362607	0	722325	605839	970506
28-84	1.08519e+08	9.21484e+06	3.17122e+07	1.28041e+06	5572.84	3.66843e+07	2.85456e+07	645.667	1.32788e+07	3.17926e+07	2.00511e+07	3914.51	2.60677e+07	363696	1.09936e+07	486284	1.33175e+06	76130.3	86538.3	3.99518e+06	433864	0	3.16631e+06	2.04192e+06	8.57354e+06	1.45424e+06	292776	287332	2.07663e+06	11305.5	2.60159e+06	7568.5	3.93944e+06	273126	72701.5	1637.32	1.12051e+06	215876	50685.1	211156	158669	1.36674e+06	6.08704e+06	4801.12	191700	0	485629	261396	348705
28-85	7.41141e+07	2.90156e+06	3.16101e+07	278446	35679.7	7.85789e+06	3.16726e+06	31583.9	1.44089e+07	2.07882e+07	1.47617e+07	1.32231e+08	1.55335e+07	542391	8.51373e+06	153269	838761	0	1.09076e+06	371891	1.24302e+07	347.97	3.3985e+06	629501	1.013e+07	2.29952e+06	15944.9	77097.5	1.02545e+06	1.67679e+06	2.96921e+06	180175	3.05326e+06	0	21799.5	9928.79	44760.6	690412	213585	22519.2	487750	977638	3.16309e+06	247.162	450079	0	588700	164762	254935
28-88	6.61111e+07	3.94839e+06	2.27317e+07	4.36878e+06	372874	14714380	9.4398e+06	312888	9.60824e+06	1.59544e+07	1.86515e+07	50126.4	1.14369e+07	616543	1.13799e+07	203574	899604	456717	8.03466e+06	1.83081e+06	8.91945e+06	753892	2.48806e+06	2.67206e+06	1.69711e+07	1.7589e+06	696329	272231	1.7259e+06	368230	2.05477e+06	81726.4	1.52893e+06	0	59584.6	7750.16	615834	342657	153769	3688.39	500061	685350	1.89041e+06	5321.92	108771	0	2.08252e+06	289111	853030
28-89	3.13934e+08	5.64753e+06	2.38669e+07	1.53035e+06	76128.5	6.93539e+06	8.60457e+06	262969	9.4231e+06	1.23086e+07	2.07253e+07	16417.3	1.44466e+07	810904	6.94695e+06	292969	3.10401e+06	41190.4	1.73702e+06	752048	1.94357e+06	0	3.18657e+06	710827	1.16842e+07	268781	126267	2.4242e+06	1.13595e+06	55950.5	1.95224e+06	46965.8	3.11095e+06	0	47033.1	579.132	80617	374414	450391	11105.2	38784.9	1.35525e+06	5.92198e+06	6437.86	352050	7597.12	324236	500831	113754
28-90	1.09875e+08	7.59004e+06	1.65238e+07	6.10493e+06	43970.9	1.26105e+07	1.61876e+07	28206.8	6.57108e+06	2.90545e+07	2.64878e+07	6941.6	1.70974e+07	544768	7.51667e+06	397647	2.39527e+06	4151.96	1.47145e+06	3.15216e+06	3.48308e+06	77591.4	3.75257e+06	1.39394e+06	9.42411e+06	1.92146e+06	93265.8	47536.9	1.69193e+06	1.26352e+06	1.59666e+06	55054.8	3.56202e+06	1.66936e+06	71814.2	435.695	46098.4	513428	91874.7	4120.67	275718	1.4134e+06	5.78512e+06	2771.56	137758	259.359	668045	84120.8	232057
28-91	6.69833e+07	7.059e+06	4.29534e+07	2.05672e+06	34488.1	1.01126e+07	3.44508e+06	35402.1	1.71176e+07	1.73601e+07	1.15332e+07	4101.98	6.98575e+06	580217	1.09416e+07	382380	8.31772e+06	478.953	596232	3.47611e+06	1.01585e+07	91433.4	2.58995e+06	1.3545e+06	1.45168e+07	1.06813e+06	33927.6	1.46714e+06	548441	177945	4.41218e+06	103567	2.10155e+06	0	40771.3	20207.6	184272	587972	167070	21893.6	195778	1.00751e+06	1.70744e+06	1835.07	341110	0	441181	1.02867e+06	379601
28-92	8.61946e+07	2.04688e+07	3.56915e+07	2.4738e+06	153198	2.31388e+07	2.13222e+07	78888.9	1.48332e+07	2.22515e+07	5.50511e+06	1356.55	2.55709e+07	539459	9.3466e+06	1.11318e+06	6.4721e+06	2.21879e+06	1.91008e+06	6.89488e+06	7.44127e+06	12756.6	2.8e+06	506311	6.61111e+06	954207	912739	289103	1.76924e+06	765940	3.87395e+06	142929	3.00129e+06	0	50958.9	1220.86	197258	525262	371578	6552.19	318894	591610	173151	831.91	382993	295.985	1.58009e+06	188548	401737
28-93	1.41192e+08	3.95131e+06	2.90048e+07	2.64329e+06	134168	1.47146e+07	1.58885e+07	45467.5	1.20121e+07	1.42305e+07	4.75729e+06	4779.41	1.82181e+07	5.08491e+06	9.66838e+06	207435	7.59343e+06	27575.5	260265	2.93976e+06	3.48951e+06	0	1.08333e+06	93918.6	1.13492e+07	529442	171405	422713	1.26257e+06	578557	3.42514e+06	61681.5	3.86438e+06	632727	52542.6	720.909	127497	427015	685746	4691.72	74272.7	558112	2.21744e+06	11967.5	841767	0	591586	287452	1.55851e+06
28-94	152505247	2.20749e+07	3.39667e+07	9.9795e+06	1.61232e+06	1.75409e+07	2.4478e+07	720221	1.42248e+07	1.33171e+07	8.99311e+06	5772.57	7.41348e+06	536514	7.2119e+06	1.22858e+06	4.79301e+06	5.92105e+06	3.58592e+06	7.26767e+06	1.50835e+07	570441	2.34555e+06	2.88368e+06	6.73492e+06	1.49403e+06	2.33103e+06	66479.1	905425	187151	1.60291e+06	312224	2.33838e+06	752.237	30020.6	4467.73	354633	502496	216788	12360.3	304132	725409	976659	4198.59	316068	0	802367	107216	189827
28-95	1.26959e+08	4.72393e+06	6.37532e+07	5.35415e+06	3859.82	1.92674e+07	1.6166e+07	5968.38	2.67005e+07	2.41208e+07	5.39434e+06	9071.44	3.40182e+07	5.84538e+07	1.18695e+07	243661	1.15146e+07	0	528222	1.37643e+06	3.74993e+06	1926.43	2.42045e+06	1.93574e+06	6.78742e+06	1.97717e+06	13095.3	4.73464e+06	3.41047e+06	69767.2	4.75004e+06	58933.7	4.92349e+06	4.13797e+06	55288.8	16401.3	10814.9	119248	5873.98	1862.19	420580	1.12722e+06	752554	5281.94	53566.1	0	1.05923e+06	976641	1.8893e+06
28-96	9.03606e+07	8.34167e+06	4.18731e+07	355197	211327	1.63225e+07	1.72905e+07	8370.53	1.76552e+07	1.87375e+07	8.65815e+06	3057.41	8.45901e+06	537139	8.3576e+06	445507	8.13147e+06	58082	3.92659e+06	2.82407e+06	7.93461e+06	6972.23	3.79962e+06	1.4221e+06	8.16705e+06	1.28737e+06	137803	113780	1.14724e+06	346664	1.49533e+06	358693	2.84521e+06	0	37742.6	1465.14	138736	456143	525583	2214.05	778934	655506	2.04284e+06	824.307	157232	0	1.96407e+06	161329	483356
28-97	2.60101e+08	1.07962e+07	2.15517e+07	2.14852e+06	57577.6	2.88641e+07	2.04717e+07	102998	8.94574e+06	2.77196e+07	2.06254e+07	4116.44	5.7609e+07	501961	8.55393e+06	564195	3.47494e+06	561.393	544404	1.57839e+06	9.67827e+06	0	2.28257e+06	197091	9.48459e+06	691362	95669.5	112953	3.27858e+06	144870	1.62135e+06	44805.7	6.68425e+06	0	56281	139.106	106111	260385	365441	2078.29	99987.6	1.30453e+06	6.02985e+06	10315	347629	0	590133	77750.9	1.27969e+06
28-98	6.38793e+07	5.52389e+06	3.1922e+07	2.6801e+06	107744	6.63572e+06	1.13722e+07	49498.8	1.42368e+07	1.7715e+07	1.08616e+07	2193.87	6.39689e+06	705719	6.15074e+06	285350	4.43696e+06	362421	1.90288e+06	711744	8.95633e+06	333082	3.67044e+06	2.4284e+06	9.48488e+06	1.32138e+06	356062	202353	261865	746156	5.74566e+06	237398	2.89319e+06	2.17047e+06	32317.2	9925.45	17961.9	743610	112871	8074.39	581032	1.02737e+06	1.35458e+06	1097.32	669921	0	1.85713e+06	366813	219602
28-99	1.13476e+08	3.34347e+06	4.27206e+07	466438	35828.9	8.26773e+06	1.7754e+07	2361.3	1.84916e+07	2.09427e+07	16470683	1.50208e+08	2.04409e+07	606806	8.43245e+06	175294	4.43499e+06	0	898804	3.23796e+06	7.78895e+06	0	4.69945e+06	727922	1.34421e+07	1.46592e+06	14160.5	35044.7	1.96703e+06	203975	1.538e+06	50511.8	4.06936e+06	0	74606.8	72822.7	195468	166263	288828	32.2511	598586	723981	2.66912e+06	1992.25	169193	255.098	601417	169334	565054
29-2	1.19658e+08	2.36862e+07	4.34813e+07	3.55253e+06	437660	2.23893e+07	1.47903e+07	520918	1.86201e+07	1.3732e+07	3.47032e+06	3043	5.0357e+06	542808	1.1022e+07	1.29205e+06	7.07576e+06	6073.44	1.48505e+06	4.06524e+06	1.05094e+07	12392.2	2.88476e+06	1.76798e+06	7.98106e+06	2.22592e+06	22972.9	134185	902653	431847	6.16725e+06	261216	2.24025e+06	0	43125.6	685.725	258797	421654	236245	2993.41	191782	891736	425461	9089.45	891849	0	564945	212885	658056
29-3	1.53835e+08	9.72283e+06	5.55125e+07	3.66976e+06	140184	5.50239e+06	2.49988e+06	154891	2.30242e+07	1.87046e+07	1.21685e+07	4133.22	1.34582e+07	1.78914e+07	1.27774e+07	542171	2.89762e+06	696.97	616795	693476	5.73985e+06	16111	2.92698e+06	2.34056e+06	9.67516e+06	2.39838e+06	84803.3	947615	1.41526e+06	96720.7	3.14015e+06	4400.68	3.20728e+06	0	1.01974e+06	4701.98	130093	1.47279e+06	33250.1	8621.05	492212	753118	1.79933e+06	16804	414277	123492	688423	463484	1.02578e+06
29-4	8.31146e+07	8.33079e+06	3.67239e+07	306081	114422	1.26252e+07	1.06952e+07	6305.85	1.50561e+07	1.91622e+07	1.08056e+07	1403.28	1.36553e+07	1.1972e+06	7.76866e+06	449872	7.01463e+06	8030.82	613692	4.20914e+06	7.8307e+06	17333.8	3.3411e+06	291251	1.24307e+07	1.25253e+06	57660.6	49621.8	1.28327e+06	738262	2.12838e+06	391372	2.99461e+06	0	60027.9	122.692	294992	503419	416884	6015.92	402767	746371	2.72962e+06	1765.72	292645	1539.21	975217	77562.7	148362
29-5	9.54409e+07	1.44651e+07	2.2786e+07	1.60196e+06	146818	2.55099e+07	2.36526e+07	19817.6	9.31764e+06	2.12097e+07	1.62131e+07	155701	1.26263e+07	885994	9.31371e+06	797654	6.89073e+06	75353.3	786058	5.05355e+06	4.15403e+06	829600	3.39044e+06	1.17343e+06	1.01357e+07	758933	216824	942857	1.05446e+06	491095	2.56834e+06	324768	2.6167e+06	0	37813.6	0	890077	586060	136168	16561.6	181120	830021	3.55251e+06	3791.11	364668	0	530408	206045	310660
29-8	8.43774e+07	6.10051e+06	3.95324e+07	1.82177e+06	210356	1.00483e+07	1.11705e+07	9553.68	1.64822e+07	1.52814e+07	1.22833e+07	88116.4	5.13192e+06	516523	7.61985e+06	326868	8.90121e+06	1.78971e+06	617927	1.90722e+06	5.74375e+06	1.32921e+06	3.65815e+06	890100	1.18048e+07	2.89334e+06	753053	68987.4	186199	434659	4.0021e+06	127883	3.18908e+06	0	16060.5	2606.89	531001	516014	253336	2221.21	894989	2.16149e+06	1.03603e+06	7233.03	390492	0	1.33286e+06	69281.1	112822
29-9	276096150	3.76056e+07	1.56508e+07	5.93026e+06	408832	2.94122e+07	1.46318e+07	131774	6.32327e+06	1.66317e+07	2.28903e+07	18592	2.2541e+07	1.48003e+06	5.33064e+06	2.05453e+06	3.27455e+06	520027	1.07506e+06	2.17624e+06	4.0296e+06	710663	2.23875e+06	643203	1.74315e+07	350306	488511	2.93033e+06	898460	270452	1.33606e+06	600452	3.62999e+06	0	18214.1	4580.49	2.81717e+06	293826	458225	16755.1	85260.6	1.95938e+06	2.43353e+06	10926.2	502500	0	375136	197225	54595.2
29-10	9.64142e+07	2.91599e+06	2.89312e+07	175813	83087.5	7.18094e+06	1.11775e+07	38393.9	1.24261e+07	1.82377e+07	1.47581e+07	7423.46	1.05859e+07	1.00671e+06	1.16124e+07	148539	7.61931e+06	250347	725557	246311	7.41659e+06	4.70471e+06	3.2846e+06	1.32358e+06	1.37029e+07	1.93325e+06	298043	58015.7	658781	163250	4.43929e+06	89369.3	3.49265e+06	2.24497e+06	46352.8	3684.79	3264.67	1.01885e+06	299300	5253.4	561592	1.82232e+06	3.58131e+06	1997.52	532298	0	535590	41950.6	476782
29-11	1.16517e+08	8.48177e+06	4.84648e+07	1.81088e+06	701481	1.34899e+07	1.85837e+07	381757	2.09463e+07	1.11079e+07	5.28811e+06	3912.97	6.47342e+06	606949	1.08678e+07	466095	5.40714e+06	1.98718e+06	1.64945e+06	1.86543e+06	4.71887e+06	4947.68	3.04906e+06	894132	9.58321e+06	2.62823e+06	575547	50426.8	855165	127339	3.43459e+06	70036	3.31535e+06	0	36956.9	1338.02	39809.9	437494	704130	3901.57	692343	853927	1.48553e+06	1744.63	144990	0	2.27064e+06	215779	713460
29-12	7.79044e+07	9.95902e+06	4.84974e+07	1.23407e+06	119132	2.19369e+07	1.52756e+07	6880.73	2.13293e+07	1.72075e+07	7.54157e+06	19714.9	7.24967e+06	623929	1.02921e+07	535229	7.65145e+06	19163.8	299155	3.6709e+06	4.62404e+06	4561.83	2.39949e+06	2.42886e+06	1.03006e+07	909069	64464.2	384170	1.32996e+06	354792	4.65052e+06	99743.4	3.11252e+06	0	68628.1	3619.71	276396	390432	205431	1266.84	243988	1.07571e+06	670633	3719.96	209422	0	827315	254008	642751
29-13	9.23906e+07	3.92527e+06	2.71219e+07	1.89762e+06	15472	5.45322e+06	1.33843e+07	6346.98	1.15281e+07	2.00884e+07	1.77043e+07	2279.49	1.3953e+07	467913	9.90927e+06	196850	503702	0	329486	2.62185e+06	5.74972e+06	0	2.85201e+06	1.94533e+06	1.22177e+07	1.26773e+06	36092.1	194261	2.12326e+06	343375	2.07089e+06	76060	3.18914e+06	0	50820.8	11740.4	2572.64	593171	640771	3555.57	222537	449200	4.8107e+06	7011.32	644784	0	416268	264943	895695
29-14	1.17229e+08	4.29833e+06	3.12867e+07	3.58101e+06	13377.5	6.69296e+06	1.30637e+07	58029.8	1.37067e+07	1.91077e+07	1.47817e+07	4009.19	1.27002e+07	8.84777e+06	1.00577e+07	216159	822661	26008.2	4.56829e+06	465008	6.2478e+06	250419	3.29475e+06	767576	9.05255e+06	2.40735e+06	89255.5	341494	1.26072e+06	1.07736e+06	5.28804e+06	166682	4.52277e+06	4.00897e+06	41821.7	4528.71	36204.2	609581	168596	3344.49	403378	461993	2.37879e+06	1825.2	298595	0	1.22181e+06	398350	547272
29-15	1.20215e+08	1.06567e+07	3.52694e+07	2.98409e+06	62988.8	1.93235e+07	1.79143e+07	25462.1	1.45441e+07	1.59154e+07	1.06492e+07	2366.27	9.93732e+06	933430	1.15894e+07	583162	5.33116e+06	601139	1.35872e+06	4.46177e+06	5.86515e+06	263565	2.72551e+06	1.45189e+06	9.24217e+06	1.18587e+06	310893	224608	672279	216438	4.16661e+06	91740.7	3.59534e+06	0	1.87314e+06	459.767	412106	481169	250041	1.02903e+06	252700	1.30683e+06	1.41749e+06	5948.42	1.00476e+06	60673.2	801110	676756	471090
29-16	8.29037e+07	6.29492e+06	3.6182e+07	508802	41611.3	4.86884e+06	4.24866e+06	7867.13	1.45279e+07	2.54346e+07	1.54177e+07	4864.14	1.09627e+07	985461	7.81301e+06	331809	3.31596e+06	0	1.39742e+06	422738	4.74401e+06	1.61677e+06	3.05323e+06	223956	1.07197e+07	1.33094e+06	26744.1	60641.7	965782	307438	2.20112e+06	279794	3.29386e+06	3.12881e+06	54678.8	2247.78	173720	152900	412231	14965.9	465829	928811	2.90024e+06	2769.96	125196	14392.6	694336	116924	355451
29-17	1.34468e+08	2.21744e+06	2.47831e+07	372121	33787	2.84474e+06	45847.2	13732.3	1.03235e+07	2.58473e+07	1.38667e+07	3493.63	1.18012e+07	926070	8.09381e+06	112064	2.12153e+06	0	681545	82422.2	3.33511e+06	16214	3.15589e+06	291324	5.59014e+06	2.88357e+06	8144.72	137380	1.20765e+06	1.08673e+06	4.0326e+06	72930	4.21294e+06	0	15727.9	3592.76	5000.92	980246	122354	8978.43	491155	1.56732e+06	4.12778e+06	10.2492	1.10504e+06	0	613573	157794	285252
29-18	8.9412e+07	3.34987e+06	2.67911e+07	3.40354e+06	24854.1	3.47174e+07	1.30689e+07	1603.12	1.11212e+07	2.25259e+07	1.14104e+07	2688.54	9.14613e+06	524156	7.81862e+06	173521	4.76634e+06	1.60991e+06	411332	3.62213e+06	8.28139e+06	516757	2.02623e+06	163165	6.80922e+06	613956	437112	70613.6	789345	922858	4.3304e+06	256522	2.66819e+06	0	38590	3487.46	3.36711e+06	401504	769619	2254.48	192836	903118	2.57606e+06	956.784	1.24796e+06	0	473649	155658	180764
29-19	6.63011e+07	2.21435e+06	69653327	532230	16506.6	1.4157e+07	1.52503e+07	19157.4	2.89301e+07	1.86911e+07	1.22272e+07	15266.6	1.0097e+07	606475	9.38189e+06	112532	3.84703e+06	0	1.96553e+06	2.67143e+06	3.96274e+06	1.19526e+06	2.80098e+06	1.16139e+06	9.03409e+06	2.07744e+06	13505.9	156327	595660	72549.4	4.48341e+06	175072	3.59168e+06	68.0513	53995.1	21508.1	69690.9	551355	47489.7	1517.66	641713	1.04143e+06	602502	1934.93	306896	10203.2	840380	317449	497191
29-21	1.43079e+08	7.24554e+06	4.00002e+07	989507	23592.3	2.68448e+07	1.43216e+07	1962.82	1.75563e+07	1.7156e+07	7.24505e+06	6086.65	1.16543e+07	975322	1.08476e+07	389960	1.46474e+06	9163.92	169108	4.02035e+06	8.01465e+06	375983	1.18057e+06	65595.1	9.49948e+06	1.46313e+06	31728.7	1.40771e+06	971647	146494	5.70716e+06	52191.8	2.31961e+06	0	30719.2	10012.6	1.01356e+06	793612	730148	1940.09	217903	1.12211e+06	1.90901e+06	1754.4	1.02222e+06	0	749457	686838	722003
29-23	131651047	1.00034e+07	5.23582e+07	1.32001e+06	28149.1	2.14279e+07	1.23747e+07	10645	2.29165e+07	1.54518e+07	8.81817e+06	2786.07	1.22337e+07	639563	8.44253e+06	539035	8.33306e+06	71818.4	305949	2.99251e+06	8.04236e+06	3486.71	2.91464e+06	840962	7.64028e+06	811166	200229	218677	1.42984e+06	266865	2.78868e+06	64077.6	3.65554e+06	0	57752.7	16241.9	298939	421457	587480	1864.29	252189	1.06506e+06	1.81112e+06	2365.87	276320	193.079	1.13759e+06	376894	580427
29-24	3.20031e+07	1.88549e+06	2.15655e+07	883617	39482.9	8.72025e+06	1.2247e+07	58942.6	8.90343e+06	1.89314e+07	1.64099e+07	28687.4	1.39105e+07	518551	6.84067e+06	92102.5	6.59189e+06	0	3.95493e+06	921680	853339	0	4.01363e+06	1.24079e+06	8.74633e+06	1.54555e+06	45321.9	530516	1.18656e+06	1.45499e+08	751596	3750.23	2.06117e+06	39.0983	43357.1	793.472	46160	469707	375634	2294.21	297424	1.04409e+06	2.5626e+06	16504.9	92759.7	0	336074	448285	1.02315e+06
29-25	6.19256e+07	8.7104e+06	6.2972e+07	1.97634e+06	320309	2.59057e+07	1.51764e+07	139510	2.979e+07	2.11479e+07	9.95283e+06	6329.33	1.16804e+07	586255	1.38511e+07	481520	1.34577e+06	1.67698e+06	412879	3.1202e+06	6.23898e+06	25575.9	1.98724e+06	2.33992e+06	1.37946e+07	1.98075e+06	511731	1.00351e+06	1.89434e+06	142695	3.68159e+06	342724	2.48826e+06	0	231075	137608	1.96385e+06	431055	150763	4955.1	230761	1.07397e+06	1.10319e+06	19029	417634	0	464992	633965	1.3113e+06
29-26	9.33408e+07	2.39056e+06	1.51035e+07	807244	46866.5	1.05446e+07	1.41621e+07	3675.67	6.54326e+06	1.94307e+07	1.97056e+07	17188.9	1.18939e+07	621835	6.63096e+06	119894	2.38806e+06	590.116	681921	2.39757e+06	4.65516e+06	2.24548e+06	3.98469e+06	716589	9.48818e+06	1.12191e+06	55670.8	125148	417492	607306	3.53284e+06	109740	4.00879e+06	326.146	33084.2	11429	88929.7	1.00638e+06	53044.4	1295.14	208256	1.25918e+06	4.09602e+06	2107.28	222520	574.869	1.07866e+06	79407.1	107392
29-27	1.25247e+08	9.44941e+06	3.94946e+07	1.52425e+06	4.85073e+06	3.05294e+07	1.72332e+07	1.89252e+06	1.62799e+07	1.20978e+07	5.17366e+06	5192.22	8.75267e+06	719861	8.40934e+06	507477	3.93213e+06	961797	367849	2.28916e+06	1.17903e+07	404534	1.04079e+06	57000.9	8.43203e+06	726859	400378	1.33224e+06	617842	927718	4.43683e+06	265630	2.30874e+06	0	393120	4337.79	3.40754e+06	719078	914708	996355	140877	1.07214e+06	1.05114e+06	344272	976579	314772	327496	672628	172495
29-28	9.23731e+07	1.01508e+07	4.51561e+07	2.19046e+06	310494	1.50212e+07	1.02548e+07	267697	1.94874e+07	1.92218e+07	2.59248e+07	77935.9	6.95822e+06	5.71125e+06	7.57188e+06	559124	1.32533e+06	167540	468862	4.33985e+06	1.09899e+07	3.92959e+06	2.93448e+06	2.26873e+06	6.74261e+06	526151	357978	347124	570922	213073	2.09482e+06	69714.2	3.33674e+06	0	34071.4	145.667	418713	627205	126271	5784.31	193216	1.54334e+06	2.27715e+06	9391.67	511901	0	736738	264248	139758
29-30	1.30211e+08	9.53641e+06	5.59471e+07	661023	43952.9	1.42274e+07	1.09676e+07	10151.6	2.41336e+07	1.90531e+07	6.90159e+06	1930.28	8.66496e+06	699498	1.04528e+07	513643	7.51795e+06	102383	625027	4.85099e+06	8.1844e+06	218664	4.98095e+06	1.8011e+06	8.43255e+06	2.30419e+06	348811	498377	696589	421859	4.72037e+06	31477.8	3.34239e+06	0	245841	20651.5	137542	468081	328105	1908.47	828875	617035	1.17462e+06	1740.01	277832	152829	1.92445e+06	373253	389598
29-31	3.79734e+07	3.0371e+07	1.70419e+07	8.96102e+06	170922	1.19319e+07	1.05463e+07	84583.2	7.07413e+06	2.10563e+07	1.85698e+07	17206.7	7.49452e+06	889974	5.42534e+06	1.66613e+06	5.58673e+06	2.31516e+06	4.85521e+06	1.39233e+06	7.34543e+06	923120	4.18552e+06	868149	9.60066e+06	1.48953e+06	1.35635e+06	55087	533015	3.3788e+06	874717	680309	1.66697e+06	0	37533.1	394.935	149683	406954	361105	7553.1	834035	791298	2.68118e+06	1888.78	144770	318.448	1.70288e+06	54270.4	85559.2
29-32	5.9518e+07	1.37698e+07	3.93395e+07	4.21099e+06	42672.8	2.08234e+07	12440245	1870.87	1.72026e+07	1.95928e+07	1.49046e+07	2272.19	7.80633e+06	735527	9.03667e+06	742796	7.83144e+06	4.29153e+06	1.78123e+06	3.27089e+06	9.80848e+06	1.55894e+06	3.77509e+06	1.67902e+06	8.35609e+06	1.41324e+06	1.92748e+06	169472	1.37464e+06	475373	1.94487e+06	117893	2.49821e+06	0	43109.8	1730.32	2.20464e+06	212686	679125	3428.85	311255	703358	1.43094e+06	5089.07	485283	0	896964	227563	489235
29-33	1.42038e+08	2.94025e+07	2.49953e+07	8.67615e+06	43938.5	4.09568e+07	2.69749e+07	24034.8	1.063e+07	2.16404e+07	1.55736e+07	2.34366e+06	1.21558e+07	395767	8.82248e+06	1.61617e+06	5.10211e+06	28880	663027	3.78963e+06	2.90771e+06	111534	2.89106e+06	1.45601e+06	7.17834e+06	1.43847e+06	70520.2	941342	1.40476e+06	155072	1.94379e+06	11886.6	4.45048e+06	0	44039.5	3075.3	1.11818e+06	615058	340041	23376.4	263291	983907	1.50446e+06	13376.1	355476	0	1.09131e+06	609542	474505
29-34	45822305	1.0115e+07	3.71891e+07	4.52693e+06	139077	2.68083e+07	1.25346e+07	664.591	1.69909e+07	2.23195e+07	1.07112e+07	3780.4	7.80248e+06	484265	7.36743e+06	547105	6.18564e+06	1.48847e+06	753754	4.36544e+06	6.51604e+06	78789.8	3.41846e+06	1.11542e+06	1.11891e+07	2.56113e+06	1.17778e+06	148180	650453	158684	1.15107e+06	364827	2.25103e+06	1973.11	57597.8	1025.99	1.53455e+06	22297.3	195707	3465.4	423949	555747	891837	11355	421527	5999.39	2.22703e+06	183042	453693
29-35	1.61427e+08	1.68913e+07	2.20595e+07	4.34003e+06	262195	2.60774e+06	1.82139e+06	33590.3	9.49947e+06	7.63086e+06	8.79941e+06	1769.42	8.34096e+06	4.53908e+07	6.94971e+06	967546	6.03441e+06	267.281	2.72559e+06	765217	7.9334e+06	1.22387e+07	2.7661e+06	887956	5.49645e+06	1.07186e+06	84691.5	231023	579876	748650	2.87655e+06	1.16141e+06	2.19262e+06	0	25048.4	1851.43	74470	278218	108532	6098.78	242712	525955	1.77505e+06	1465.88	392540	0	479758	152087	248839
29-36	1.07539e+08	1.06982e+07	2.36894e+07	1.69976e+06	55235.3	7.02421e+06	3.52186e+06	34488.7	9.78004e+06	2.56732e+07	2.39639e+07	3821.98	5.76258e+06	2.16432e+06	5.01684e+06	576709	4.95734e+06	18926.4	9.45526e+06	2.77677e+06	8.92058e+06	4.20521e+06	2.12676e+06	1.77822e+06	1.0177e+07	348468	62419.7	7.46538e+06	662777	418252	1.94809e+06	116931	4.03743e+06	0	22629.1	7906.15	54321.6	256228	439885	2944.64	73558.4	1.41611e+06	914481	5693.15	378007	0	793111	298791	190810
29-37	1.64645e+08	2.89957e+07	2.94633e+07	5.33719e+06	81999.1	1.78618e+07	1.74617e+07	18703.7	1.27213e+07	1.1818e+07	9.87867e+06	2327.92	9.45031e+06	1.529e+06	8.81443e+06	1.56324e+06	7.28121e+06	13540.2	1.77925e+06	6.2303e+06	7.36969e+06	2.37468e+06	3.23982e+06	437616	9.31261e+06	1.31927e+06	37104.2	70723.3	348717	5.33801e+06	4.37223e+06	874107	3.46127e+06	0	29833.4	400.684	563801	421227	425693	17248.9	231040	1.01764e+06	1.62802e+06	26600.9	305623	0	940825	107428	200583
29-38	1.22071e+08	5.54969e+06	1.84782e+07	2.80436e+06	5544.7	5.91666e+06	1.81842e+07	32893.9	7.65686e+06	1.7315e+07	20967148	1611.55	1.46811e+07	1.01015e+08	9.20568e+06	288274	4.37558e+06	0	1.29598e+06	3.28156e+06	7.17545e+06	1.5658e+06	4.09421e+06	582913	6.64573e+06	731722	46838.9	110264	1.13139e+06	8.59303e+07	2.81929e+06	62989.8	3.4152e+06	0	46177.5	497.558	74787.1	683512	137620	11854.8	103183	720273	2.09008e+06	2581.85	322388	0	491129	132139	574205
29-39	1.61043e+08	6.61413e+06	3.10523e+07	1.11649e+06	96078.5	3.95885e+07	1.66472e+07	67441.2	1.37197e+07	2.3755e+07	1.84046e+07	5806.22	1.39548e+07	458945	1.04111e+07	346725	2.23658e+06	4027.42	216198	2.19507e+06	4.66937e+06	108089	3.14218e+06	2.10617e+06	1.36763e+07	1.44545e+06	78428.9	2.91835e+06	2.11542e+06	95000	4.36761e+06	50161	3.77426e+06	0	45408.4	5983.02	2.5413e+06	778505	391664	3261.03	150086	1.04652e+06	2.95382e+06	2702.17	3.32653e+06	0	488751	352509	518784
29-41	5.89752e+07	2.4925e+07	2.26035e+07	4.20859e+06	373223	1.93082e+07	1.49699e+07	202591	9.23388e+06	3.75335e+07	1.96848e+07	11571.3	1.47801e+07	543499	5.9237e+06	1.35542e+06	2.26737e+06	37092.8	1.01187e+07	1.95587e+06	4.75067e+06	522593	2.5711e+06	237363	9.18231e+06	589802	242968	1.18504e+06	1.28902e+06	1.18974e+06	1.34865e+06	196557	2.25944e+06	0	423845	0	1.03777e+06	395104	136083	14022.9	121049	785979	8.9573e+06	7510.46	576857	32796.9	2.73448e+06	341700	180862
29-42	2.02057e+08	2.57804e+07	1.88911e+07	4.17229e+06	457322	1.8106e+07	2.15822e+07	507822	7.53371e+06	1.9845e+07	1.66129e+07	5175.18	14327415	311581	7.22739e+06	1.34854e+06	1.87207e+06	1.14199e+06	7.92154e+06	1.63458e+06	4.46464e+06	3285.46	3.00777e+06	571761	7.24853e+06	669711	1.00759e+06	904579	2.19101e+06	874573	1.82211e+06	127381	4.63672e+06	0	107992	0	348815	383782	463994	12054.3	118500	743469	7.75559e+06	7041.26	93905.3	33218.7	3.1615e+06	287839	428575
29-43	1.05625e+08	4.7178e+06	4.84167e+07	1.45236e+06	149722	2.49738e+07	1.45008e+07	43916.1	1.98777e+07	1.41917e+07	5.90118e+06	5390.6	7.00823e+06	752702	9.35566e+06	248670	3.84712e+06	455132	163272	3.34757e+06	7.65374e+06	447.667	2.1344e+06	2.04051e+06	8.12744e+06	498143	386462	2.56511e+06	1.24497e+06	195833	6.28153e+06	51032.4	2.67933e+06	0	37461.9	7165.91	494007	425538	706914	5730.43	115844	677603	382424	353.796	389695	0	196174	600803	313769
29-44	8.68077e+07	1.41083e+07	3.5742e+07	1.60917e+06	55828.2	4.49725e+07	2.32181e+07	978.415	1.5536e+07	1.90167e+07	1.31918e+07	1352.59	7.57456e+06	478803	1.11035e+07	767136	2.16253e+06	2.39283e+06	264498	3.26067e+06	6.45113e+06	1.37336e+06	3.3459e+06	797869	1.45437e+07	1.01909e+06	1.08748e+06	91356.7	599258	167196	3.3252e+06	44485.5	3.02233e+06	0	43297.2	0	778719	634766	673825	2760.55	525526	806897	2.25486e+06	6194.01	283738	0	1.68324e+06	200547	387995
29-45	8.42507e+07	1.08245e+07	2.18637e+07	1.7577e+06	111026	3.8255e+06	8.54428e+06	301849	8.94265e+06	2.08718e+07	3.17499e+07	11029.4	1.31707e+07	956797	6.41879e+06	585662	1.73763e+06	10676.2	4.82704e+06	669662	8.71272e+06	212305	3.25944e+06	1.34535e+06	9.76072e+06	1.02422e+06	143837	88925.9	1.16425e+06	2.01639e+06	1.2001e+06	457581	2.53197e+06	1.49077e+06	46811.2	2436.12	97147.7	1.40905e+06	463510	8085.48	263959	892371	5.70523e+06	2788.12	86737	0	955459	59181	182073
29-46	1.00012e+08	6.72882e+06	4.0144e+07	1.74735e+06	32628.6	1.21501e+07	1.09713e+07	6195.34	1.66061e+07	1.42088e+07	1.17143e+07	2322.95	9.35631e+06	3.6988e+07	1.17797e+07	363043	1.1981e+06	370067	226960	1.95677e+06	7.72199e+06	2.7768e+06	2.20917e+06	1.12887e+06	1.29538e+07	2.7706e+06	307124	362787	1.19425e+06	326099	5.65089e+06	31659	2.8586e+06	0	40403.9	10124.8	224412	1.47498e+06	139287	7990.21	352646	709612	1.47784e+06	1019.29	251806	0	512678	323119	1.0937e+06
29-47	9.41739e+07	9.09486e+06	4.70603e+07	1.64165e+06	87301.4	2.14805e+07	1.43087e+07	88234.7	2.00564e+07	1.70722e+07	1.56393e+07	7146.45	9.27745e+06	9.79409e+06	9.66442e+06	491128	1.36172e+06	807176	1.37044e+06	2.53894e+06	9.48684e+06	1.09073e+06	2.73723e+06	1.32815e+06	1.13464e+07	1.65403e+06	481226	454676	1.05068e+06	676380	5.57295e+06	146189	2.77306e+06	0	41993.5	12387.4	398572	986083	495884	9525.68	305192	784434	1.33483e+06	2588.8	252994	0	836888	385259	494384
29-50	8.24948e+07	2.10081e+07	3.53443e+07	2.91293e+06	540927	2.00497e+07	9.45853e+06	351379	1.48921e+07	1.53797e+07	1.30895e+07	3124	7.60587e+06	658919	7.84171e+06	1.17683e+06	7.13292e+06	1.90271e+06	6.54588e+06	819547	7.68549e+06	209305	3.54354e+06	1.42083e+06	1.03327e+07	2.27416e+06	1.09009e+06	103054	1.03668e+06	1.24412e+06	1.45038e+06	112506	3.1862e+06	0	43976.1	3190.61	1.92959e+06	572101	508226	2756.33	754964	739391	1.87754e+06	4197.96	110240	0	2.96791e+06	120357	495548
29-52	1.01912e+08	2.92914e+06	6.85906e+07	3.80839e+06	79365.5	2.18612e+07	3.48383e+06	19453.7	3.19203e+07	1.36613e+07	5.23343e+06	5617.08	5.15141e+06	596771	9.82526e+06	152725	1.129e+06	10.0705	1.70868e+06	620379	1.27331e+07	1.40792e+06	2.45371e+06	3.24723e+06	9.35518e+06	1.92543e+06	10411.9	230952	537055	7.44439e+06	4.68062e+06	352417	2.50977e+06	782399	2.95086e+06	188.011	402023	94268.6	711399	20727.4	528070	359886	339472	974.901	728016	35634.1	597332	657035	528449
29-53	4.13057e+07	1.42889e+07	2.15681e+07	2.27967e+06	223187	1.16446e+07	9.9789e+06	72449.3	8.7781e+06	1.64475e+07	1.55163e+07	2536.29	6.10974e+06	713309	5.69694e+06	779992	5.46345e+06	1.38695e+06	3.17178e+06	5.32972e+06	1.18254e+07	1.08975e+07	3.73672e+06	1.37846e+06	1.07869e+07	761315	932992	155878	384980	1.43088e+06	2.85481e+06	489687	2.72369e+06	0	23948.4	0	189674	506404	289785	10160.1	453593	1.11022e+06	2.2139e+06	11976.4	164251	0	1.5184e+06	293181	67434.3
29-54	1.11549e+08	8.55386e+06	2.36079e+07	1.07757e+06	11235.6	2.39486e+07	1.00328e+07	0	9.38884e+06	3.48702e+07	2.17358e+07	332274	1.75348e+07	289583	9.92444e+06	439741	2.93233e+06	13198.1	496741	1.63195e+06	1.4706e+06	2828.07	9.15364e+06	1.38363e+06	7.11081e+06	775897	113434	189910	1.71881e+06	106353	2.63029e+06	9690.54	5.64133e+06	355.288	956091	286.233	541084	550664	97450.1	2071.1	149682	932244	4.23448e+06	176.709	211998	118367	720070	101465	339338
29-55	1.57232e+08	2.02246e+07	1.72209e+07	8.31076e+06	653834	2.51851e+07	1.29804e+07	199056	7.04313e+06	8.85099e+06	1.30263e+07	2093.81	8.8121e+06	2.27838e+07	5.53468e+06	1.12369e+06	5.1268e+06	3.73088e+06	1.72923e+06	3.58014e+06	1.35573e+07	8.21721e+06	2.68505e+06	2.52953e+06	9.65882e+06	1.09531e+06	1.16681e+06	33561.6	494877	1.04383e+06	2.95232e+06	1.21022e+06	2.20106e+06	0	21598.5	11911.4	955133	768729	127101	13454	324847	703558	2.45184e+06	12154.9	235765	0	647717	107538	238528
29-56	7.66575e+07	2.43584e+07	3.69266e+07	1.76868e+06	9.06093e+06	3.34569e+07	1.25379e+07	3.68981e+06	1.53627e+07	1.29129e+07	5.0166e+06	1723.41	6.75222e+06	828050	9.37525e+06	1.34975e+06	417139	5.48091e+06	758610	4.32849e+06	5.06177e+06	29104	2.97916e+06	646177	5.40638e+06	1.93089e+06	1.19655e+06	261147	553560	557700	4.09788e+06	603657	2.30975e+06	0	1.32133e+06	2538.36	168988	662063	324159	1.98873e+06	357150	389322	625557	1.41028e+06	615798	1.55011e+06	653112	420740	238611
29-57	1.1139e+08	1.03493e+07	3.7788e+07	2.15365e+06	91330.3	2.3268e+07	1.58136e+07	26933.6	1.50936e+07	1.35658e+07	7.81313e+06	4043.08	1.03577e+07	712753	1.28795e+07	567566	2.18747e+06	3.03886e+06	662527	2.47595e+06	7.37242e+06	683888	1.10078e+06	102057	9.07761e+06	1.63568e+06	955991	1.77507e+06	1.14531e+06	395347	3.93333e+06	192208	2.45803e+06	0	135519	1242.42	1.59633e+06	462167	383167	794841	190859	828886	1.93923e+06	3955.34	520528	2433.54	212256	332753	521401
29-58	2.89002e+08	1.67836e+07	2.17255e+07	3.75873e+06	59617.4	4.64932e+07	3.29784e+07	9373.36	7.8622e+06	1.73391e+07	1.42042e+07	16691.1	1.16047e+07	1.02521e+08	1.07253e+07	904863	4.18059e+06	54838.6	803225	1.58167e+06	1.03931e+07	2.70316e+06	1.34213e+06	295119	3.34883e+07	463831	497646	3.53008e+06	1.13553e+06	744163	7.07487e+06	208463	2.96088e+06	0	28424.4	1810.85	1.26267e+06	1.00501e+06	49489.2	5630.07	99422.6	1.20988e+06	4.78431e+06	11440	692365	0	301305	212706	661118
29-59	1.53578e+08	4.76087e+06	3.68973e+07	2.23684e+06	3462.83	1.55343e+07	1.09503e+07	4526.47	1.58163e+07	1.37165e+07	7.75969e+06	5025.35	1.0945e+07	538619	8.26279e+06	245394	533990	143975	409048	6.09414e+06	1.02758e+07	10631.1	2.3473e+06	1.86915e+06	8.56561e+06	1.09368e+06	221328	656009	1.16411e+06	225729	5.68749e+06	102377	2.73879e+06	156290	191748	9034.38	133256	745256	322374	3077.48	301330	1.42359e+06	1.48296e+06	1037.75	995800	28030.1	447251	134413	200939
29-60	2.53107e+08	3.28213e+06	3.25062e+07	2.38984e+06	38240.3	3.3189e+06	1.20698e+07	17419.9	1.29773e+07	2.71319e+07	3.13972e+07	1.74555e+08	1.76542e+07	524110	7.3039e+06	168076	5.75989e+06	0	4.23983e+06	2.7643e+06	2.34961e+06	0	4.6449e+06	1.56492e+06	9.41943e+06	1.01164e+06	23652.1	289419	1.50903e+06	2.66438e+06	1.66875e+06	75791.6	5.20914e+06	2.42853e+06	33900.3	10797.9	120994	301317	57975.3	4133.53	295058	1.19212e+06	4.67072e+06	3035.77	392695	0	989218	106786	302264
29-61	1.61511e+08	1.51642e+07	6.66817e+07	2.11114e+06	1.0209e+07	1.06829e+07	8.99091e+06	9.19104e+06	2.90127e+07	1.28891e+07	4.81874e+06	26155.3	6.9693e+06	899843	1.23341e+07	865732	2.88256e+06	773201	762924	3.02852e+06	1.14162e+07	0	1.66861e+06	2.63748e+06	1.0701e+07	642545	700276	4.03434e+06	2.6934e+06	548987	3.36854e+06	594762	2.32607e+06	0	49805.9	4710.15	77014.2	395775	274088	7160.74	214127	892808	1.13893e+06	21688.7	1.19691e+06	0	493314	952801	852387
29-62	1.88691e+08	4.50231e+06	3.36165e+07	3.2595e+06	33462.4	6.52297e+06	7.46081e+06	67655	1.2988e+07	1.40793e+07	1.42413e+07	42639.7	1.71451e+07	6.34878e+07	9.17677e+06	241755	1.14692e+06	0	1.71791e+06	1.86384e+06	1.0771e+07	1.10036e+07	2.42282e+06	335586	8.44174e+06	1.61325e+06	24631.5	756864	864552	513572	6.609e+06	114942	4.26833e+06	0	42088.7	0	117413	1.91881e+06	104649	9203.41	311489	995412	2.58996e+06	1741.34	867530	0	275502	126426	415686
29-63	7.02527e+07	1.8041e+07	3.61513e+07	4.0491e+06	135629	1.06658e+07	1.37754e+07	114212	1.54605e+07	1.38108e+07	1.46827e+07	7073.54	7.77529e+06	606422	8.29738e+06	977499	6.45349e+06	2.86731e+06	7.14544e+06	3.40391e+06	8.48179e+06	88479.5	3.15133e+06	861976	6.25337e+06	1.38478e+06	1.21521e+06	172026	599715	985554	2.80918e+06	64496.7	2.88603e+06	0	36448.3	1260.18	166779	1.09431e+06	383315	2806.22	569065	1.22046e+06	972322	10328.3	441246	0	2.53368e+06	474419	213315
29-65	1.66955e+08	5.57115e+06	4.3289e+07	2.21671e+06	188329	6.25873e+06	7.70136e+06	253628	1.73259e+07	1.54432e+07	7.45612e+06	3120.94	3.86466e+07	1.95045e+07	1.2723e+07	288019	1.22773e+06	0	186715	2.13224e+06	1.48916e+06	220429	858426	50088.7	6.51147e+06	2.78317e+06	113225	898713	1.40827e+06	138022	5.76635e+06	88940	4.06194e+06	27616.3	66150.2	1412.56	127203	695627	102178	43271.2	448859	754500	2.12854e+06	231651	197423	0	595442	414898	768805
29-66	1.6034e+08	5.57139e+06	4.01281e+07	1.3748e+06	62641	9.34048e+06	1.05111e+07	10316.4	1.57643e+07	1.59255e+07	4.30808e+06	3080.79	9.69966e+06	2.53445e+07	1.09056e+07	292018	1.68303e+06	244.8	417781	1.29337e+06	5.01794e+06	844378	708441	57858.5	1.17665e+07	1.30498e+06	20292.5	605814	1.22193e+06	264806	8.34581e+06	29687.2	2.79081e+06	0	28885.9	17225.9	122789	2.02158e+06	338136	42660	189211	950182	1.78856e+06	3649.27	470885	0	405423	338138	1.43054e+06
29-67	2.59318e+08	3.71688e+06	3.63862e+07	1.43123e+06	4433.97	1.36702e+07	1.19233e+07	4920.09	1.41676e+07	1.87496e+07	1.02689e+07	7352.99	3.82215e+07	7.46357e+07	12598069	187413	1.14524e+06	0	395991	1.73106e+06	6.83985e+06	5.8346e+06	729529	76718.4	1.50962e+07	1.61442e+06	25404.2	474458	1.96992e+06	951627	7.85203e+06	33757.5	3.99881e+06	0	65036.3	6657.61	41710.7	1.79443e+06	280550	2991.25	217688	774581	3.61837e+06	3807.64	415911	0	668183	317358	946835
29-68	1.24881e+08	2.69781e+07	3.53185e+07	4.20521e+06	2.37497e+06	6.05566e+06	2.05039e+07	1.08626e+06	1.58745e+07	2.21314e+07	8.53823e+06	2844.19	8.31658e+06	886147	9.03459e+06	1.50962e+06	5.70269e+06	2.28941e+06	1.96936e+06	1.85831e+06	1.15659e+07	2.51358e+06	2.68182e+06	368177	1.14258e+07	2.48212e+06	2.25301e+06	186806	633439	1.35597e+06	2.46639e+06	180412	3.00279e+06	0	1.62681e+06	1262.61	93062.2	750806	726214	9129.58	391076	888039	1.68703e+06	2805.78	209366	47047	2.34543e+06	201632	213558
29-69	1.69855e+08	2.91051e+07	3.65919e+07	2.4334e+06	71423.5	4.24687e+07	2.38379e+07	3087.35	1.58977e+07	1.5632e+07	9.64333e+06	1693.46	8.41439e+06	823549	1.02684e+07	1.60462e+06	1.00647e+07	61028.5	531656	5.83697e+06	8.40109e+06	449478	3.31109e+06	802040	6.91668e+06	1.81415e+06	202516	150904	1.04091e+06	159720	1.80646e+06	35144.9	2.91799e+06	0	51793.4	1630.41	4.75157e+06	419435	1.25039e+06	1566.39	557527	687638	1.8983e+06	8269.34	267508	0	757623	197279	407140
29-70	1.82889e+08	9.01309e+06	465187	1.55199e+06	9533.55	3.03321e+07	1.9512e+07	5417.94	399529	4.76331e+07	6.38162e+06	11265.1	1.17573e+07	8.66944e+07	7.32809e+06	475120	10163.1	377773	522279	45394.5	41530.3	2.64418e+06	964681	34825.3	1.67874e+07	0	833317	37100.5	1.44084e+06	365442	587088	12148.6	3.25897e+06	0	38412.6	0	1.20485e+06	1.0439e+06	101582	1316.82	4331.42	2182.02	2.14288e+07	1747.85	272084	4290.58	596538	0	378608
29-71	8.71499e+07	3.48944e+07	5.35163e+07	3.71748e+06	854751	1.26022e+07	2.61993e+07	828661	2.38536e+07	1.92734e+07	5.50376e+06	28733.4	1.08266e+07	615845	1.21069e+07	1.89931e+06	2.54444e+06	4.18629e+06	336454	5.56588e+06	8.22924e+06	0	2.73794e+06	976658	6.44516e+06	1.99769e+06	1.14617e+06	1.13635e+06	1.27671e+06	214848	4.53674e+06	148416	4.23207e+06	14.1616	39322.9	15630.2	92495.6	594216	341757	5810.73	299800	1.24123e+06	689183	2141.12	411521	0	687585	690355	631683
29-72	2.02377e+08	6.87207e+06	2.92582e+07	4.7848e+06	4401.02	3.58237e+06	1.20086e+07	14060.9	1.17891e+07	1.32269e+07	1.07305e+07	3764.34	3.05447e+07	4.43561e+07	9.71597e+06	374522	839382	0	371601	290301	7.2399e+06	4.0941e+06	2.15434e+06	291659	8.49546e+06	1.82021e+06	23996.7	270148	1.83804e+06	158018	8.03579e+06	115509	2.55334e+06	912236	57361.4	159.562	57543.8	2.00714e+06	40152	12567.8	248060	902074	3.03787e+06	1836.88	555467	0	226028	297643	469676
29-78	1.84422e+08	539732	3.78678e+07	69326.4	5186.46	9.57007e+06	3.63226e+06	0	1.73292e+07	2.8271e+07	2.37869e+07	106912	1.44184e+07	2.27238e+06	6.53321e+06	27602.7	1.32571e+07	0	278415	136610	158968	1097.18	5.57841e+06	2.58643e+06	1.34025e+07	2.28705e+06	33920.3	6.16408e+06	1.07249e+06	4.04744e+07	3.62746e+06	3073.89	3.67788e+06	2.79249e+06	12832.2	27030.6	138375	0	27188	21812	660075	2.18899e+06	907559	0	76624.1	2.55801	749125	1.13694e+06	561374
29-81	6.15672e+07	1.56163e+07	3.61281e+07	1.83816e+06	108537	1.47591e+07	1.40175e+07	4178.48	1.4708e+07	1.48012e+07	1.947e+07	3973.82	1.1008e+07	826924	1.09313e+07	852530	958639	121485	209105	1.1814e+06	8.78575e+06	146341	1.81383e+06	1.57269e+06	1.09947e+07	1.62885e+06	275616	562880	1.73637e+06	292172	1.54471e+06	264116	2.27461e+06	164915	62726.5	11672	417043	1.12277e+06	510512	2985.03	426750	982733	2.09775e+06	1956.07	390621	0	413791	361192	603662
29-82	9.37919e+07	1.31436e+07	4.15556e+07	1.87198e+06	1.35581e+07	1.64576e+07	1.28478e+07	7.84755e+06	1.86149e+07	1.79706e+07	6.48451e+06	3530.59	7.21688e+06	512111	1.06262e+07	700496	474669	65968.1	414175	4.00898e+06	7.14389e+06	3.63374e+06	1.73596e+06	335060	9.08781e+06	1.27446e+06	170329	321122	861715	244451	4.79087e+06	683459	3.91015e+06	0	641223	1617.24	856653	452597	368756	933610	279931	965528	917794	3.15164e+06	433710	691089	711600	220132	515366
29-83	8.89933e+07	1.99172e+06	3.5165e+07	5.5404e+06	13318.1	1.56246e+07	1.65759e+07	19962.4	1.52492e+07	1.27892e+07	9.98686e+06	5998.78	6.80978e+06	624320	9.87523e+06	98251	466514	0	370043	2.47909e+06	6.34463e+06	1.96415e+06	2.25807e+06	1.32977e+06	9.39252e+06	3.72636e+06	19927.9	132348	636020	461107	5.43973e+06	111132	3.56447e+06	375131	42605.8	22212.7	449536	850372	344980	3610.65	456521	969159	1.51399e+06	2060.14	500879	0	738191	247149	450583
29-84	5.79416e+07	1.52395e+07	2.77134e+07	3.69599e+06	707258	1.38893e+07	1.16213e+07	450051	1.11899e+07	1.80726e+07	1.69387e+07	2174.17	8.55463e+06	442139	8.83242e+06	836851	5.70306e+06	772662	572390	3.19745e+06	7.34646e+06	1.55574e+06	3.38687e+06	1.08089e+06	6.89721e+06	1.10259e+06	894534	131355	1.12132e+06	38060	2.23015e+06	90636.4	2.55377e+06	0	36960.3	550.276	893168	401176	750116	12712	282209	1.02298e+06	1.58457e+06	44308.4	447533	0	801647	159633	421670
29-85	1.09324e+08	1.00308e+07	5.09137e+07	1.61328e+06	160372	1.40773e+07	9.90345e+06	52212	2.26885e+07	9.76215e+06	5.95047e+06	1681.38	8.04961e+06	498077	8.15708e+06	532595	7.7882e+06	757242	723234	1.36685e+06	7.34929e+06	1.49602e+06	1.25345e+06	81799.4	9.03314e+06	795722	285851	211984	628574	220427	6.0447e+06	205786	2.62851e+06	0	32913.1	7190.58	177148	276071	991925	3086.03	133017	617165	1.42838e+06	10107	276761	0	611884	267026	636966
29-87	1.81932e+08	2.37241e+06	9.14206e+07	1.18548e+06	14460.7	1.51786e+07	9.96926e+06	13237.7	3.75413e+07	2.10341e+07	6.32337e+06	64138	17508571	1.48118e+06	6.78645e+06	119059	6.75783e+06	0	2.67557e+06	473772	4.01476e+06	6072.84	1.74077e+06	123072	9.92983e+06	1.29734e+06	14652.1	3.18085e+06	1.57965e+06	348361	3.83672e+06	84288.5	3.00659e+06	335206	404046	0	164299	641315	241605	4362.21	259904	909135	2.86167e+06	1489.98	134238	15897.2	535747	291905	468599
29-88	1.35746e+08	8.134e+06	1.26687e+07	1.74298e+06	1.17853e+06	2.98574e+07	1.22153e+07	747936	5.39536e+06	2.15713e+07	8.41804e+06	3036.51	8.65198e+06	1.66057e+06	4.37679e+06	429301	2.09699e+06	195264	578884	3.73885e+06	4.79388e+06	0	2.47677e+06	1.10437e+06	9.79113e+06	620146	344839	6.24502e+06	1.34388e+06	166009	1.60673e+06	100290	2.64688e+06	0	459763	15567.2	1.47706e+06	596714	478512	14764.4	154212	1.21601e+06	1.09414e+06	5043.04	274902	1328.16	836338	196195	248394
29-89	1.2441e+08	1.2244e+07	1.96819e+07	1.41642e+06	83630.7	3.65042e+07	1.84853e+07	2979.18	8.40912e+06	8.89945e+06	5.90067e+06	2081.59	9.8191e+06	1.80908e+06	7.73652e+06	675291	7.01653e+06	4101.05	466772	4.71053e+06	6.57238e+06	23886	2.53352e+06	364700	6.51362e+06	1.38082e+06	50395.5	181125	647211	688633	3.01749e+06	18184.4	2.8671e+06	0	32245.2	3309.92	1.38533e+06	634077	633395	2136.4	285945	670108	1.37373e+06	25686.4	924455	0	655679	121066	138827
29-90	8.91597e+07	9.11247e+06	2.7726e+07	2.72303e+06	84193	2.48845e+07	1.53391e+07	30499.3	1.17099e+07	1.43324e+07	8.51893e+06	3368.13	8.33184e+06	1.19053e+06	9.8126e+06	490402	5.45833e+06	86548.7	956282	1.77799e+06	5.31215e+06	57281.6	3.56215e+06	1.74888e+06	6.36977e+06	870670	315379	77516	1.2992e+06	548389	2.41053e+06	15119.5	3.21235e+06	0	52658.6	9078.55	689258	973893	745864	1260.89	305455	797865	2.00875e+06	113731	932782	0	573106	126897	255759
29-91	2.2423e+08	6.82082e+06	2.31948e+07	1.70288e+06	5615.62	1.31475e+07	1.77075e+07	17248.4	9.36297e+06	2.28375e+07	1.11228e+07	11029.7	1.88275e+07	3.41555e+07	8.39968e+06	364974	1.30062e+06	0	375667	873532	8.55823e+06	2437.41	1.89424e+06	224926	1.08836e+07	1.03328e+06	46864.5	758050	2.40021e+06	182044	5.39694e+06	20550.3	3.04283e+06	0	41591.1	130.991	41567.6	1.26448e+06	218213	5011.43	187875	736235	5.82642e+06	15165.1	954754	0	344334	367963	384823
29-92	1.49903e+08	6.49971e+06	2.15993e+07	494778	35033.5	7.41149e+06	6.51765e+06	130871	8.51159e+06	1.59474e+07	5.3995e+06	2522.23	1.22136e+07	118137	3.08454e+06	322219	3.73682e+06	5203.86	179142	2.72666e+06	1.1396e+07	305668	827924	103681	946000	714079	108700	58491.4	527179	206667	2.14388e+06	6182.87	6.69014e+06	1.80575e+06	189567	9984.13	145758	459621	9854.91	9398.88	208660	752210	3.17302e+06	0	57138.1	0	93963.1	115860	142998
29-95	1.06268e+08	5.80298e+06	6.18884e+07	948458	41799.9	1.27589e+07	8.08344e+06	40243.2	2.60069e+07	1.64534e+07	4.98439e+06	4527.54	1.0417e+07	2.50652e+06	9.24502e+06	301138	5.68151e+06	537514	2.88096e+06	2.47099e+06	4.05151e+06	11570.4	2.78951e+06	428295	7.56649e+06	1.17827e+06	373043	156618	1.18821e+06	1.14323e+06	3.16518e+06	83036.2	3.42651e+06	0	35223.8	10723	199145	935709	343405	5875.14	315844	763432	1.26963e+06	7689.22	540955	0	735331	226569	476118
29-98	1.91064e+08	2.53785e+07	2.74722e+07	1.10418e+07	911517	2.3575e+07	1.83877e+07	164283	1.16441e+07	1.15262e+07	8.11377e+06	5114.43	1.05217e+07	666182	9.45301e+06	1.37347e+06	1.21846e+06	1.466e+06	1.15968e+06	2.84249e+06	1.179e+07	350124	2.69469e+06	1.08179e+06	7.79599e+06	507560	719488	1.10947e+06	1.92962e+06	453387	2.78971e+06	71294.9	3.81563e+06	1.54655e+06	34562	3160.95	362231	213085	371892	2016.05	71369.2	827019	2.04339e+06	44549.6	206019	0	900673	332617	333927
29-99	9.7548e+07	7.17708e+06	2.71522e+07	1.34899e+06	25919.9	9.17429e+06	8.80867e+06	8469.9	1.09287e+07	2.26113e+07	1.61512e+07	4359.37	8.9713e+06	1.13278e+06	5.96255e+06	380490	1.2167e+06	2155.16	722914	2.76819e+06	1.18139e+07	8821.59	3.60218e+06	1.50705e+06	6.19842e+06	502955	41386.7	1.07107e+06	652622	419093	2.90394e+06	169275	3.38961e+06	1.52439e+06	115993	4956.48	183816	206664	73945.5	2859.24	71092.1	794126	2.63361e+06	2586.57	261896	0	561202	332608	80935
30-1	7.23915e+07	1.2713e+07	2.05796e+07	3.16251e+06	761657	1.38796e+07	1.10677e+07	446892	9.18236e+06	1.15533e+07	1.02151e+07	5409.41	1.13554e+07	1.48021e+06	6.91726e+06	656651	2.40545e+06	2.3762e+06	1.33911e+06	3.41295e+06	3.68747e+06	886852	4.66447e+06	392969	9.81614e+06	2.36134e+06	1.36525e+06	109636	273659	3.42295e+06	5.42027e+06	301520	7.65458e+06	4.12129e+06	17903.2	3985.67	158695	453314	29198.6	9073.8	476132	1.60806e+06	2.202e+06	36855.8	203999	435.141	1.07885e+06	137343	81544.2
30-3	6.67346e+07	5.9904e+06	2.31977e+07	2.43228e+06	482432	9.55347e+06	3.30757e+06	548293	1.03233e+07	1.85774e+07	7.47227e+06	1.24547e+08	1.334e+07	371706	7.12006e+06	304072	583557	70818.6	518646	5.88954e+06	8.15355e+06	33186.3	817331	17857.5	12086634	1.66325e+06	158644	655469	508273	473366	9.64494e+06	1.17248e+06	4.13553e+06	0	503076	7278.9	116956	770688	325423	1.8955e+06	222232	1.48347e+06	2.65398e+06	41971.5	316336	747090	859326	259413	117590
30-4	6.742e+07	7.85457e+06	2.43437e+07	2.18455e+06	314775	1.37482e+07	9.37195e+06	238944	1.03195e+07	1.7866e+07	9.13676e+06	1.29559e+08	8.9095e+06	764894	8.03209e+06	406239	609314	899488	1.36012e+06	6.09751e+06	8.78152e+06	371626	1.92344e+06	390359	8.63176e+06	1.69937e+06	528715	703324	584653	1.30774e+06	9.3397e+06	433955	4.30637e+06	0	117460	9698.49	254263	585543	472518	1.90278e+06	246649	1.50608e+06	2.43908e+06	24533.7	402976	802589	1.29339e+06	267085	235362
30-6	8.24949e+07	2.52329e+06	4.72923e+07	331291	140494	2.39666e+07	1.23421e+07	9628.09	2.33319e+07	5.46855e+06	1.72087e+06	9061.62	2.67387e+06	868641	9.6919e+06	127016	6.9142e+06	458513	713836	2.62111e+06	4.91249e+06	144068	2.11537e+06	1.75895e+06	5.2641e+06	2.19563e+06	101464	95838.2	415679	2.3693e+06	6.04479e+06	789589	2.86655e+06	0	40698.3	8525.61	250309	471661	73139.7	2167.58	445368	741831	478894	362.977	238342	199.886	1.17919e+06	253409	475217
30-11	7.34091e+07	16670043	3.73815e+07	4.63552e+06	97173.3	1.81712e+07	1.37328e+07	29358	2.08176e+07	2.89719e+07	1.36243e+07	4165.7	7.40698e+06	470935	7.80941e+06	884453	152235	800065	3.77542e+06	412463	9.34245e+06	912504	1.40738e+06	35225.5	8.576e+06	1.78102e+06	591685	64399.4	684631	271157	6.6852e+06	139570	3.93494e+06	4.47999e+06	23852.6	43034.5	606122	233699	605211	2652.54	396443	689799	348278	6449.65	494141	0	3.42072e+06	247395	174344
30-13	6.18968e+07	1.82424e+06	3.81273e+07	144167	10668	3.43487e+06	1.92956e+06	3629.62	2.11542e+07	2.5023e+07	1.68409e+06	10044.6	7.25089e+06	965864	1.06631e+07	93219.3	159715	6714.64	308138	419009	9.14743e+06	0	561877	75233.3	5.66085e+06	1.613e+06	29043.1	63728.3	858361	935643	6.34357e+06	38918.1	3.62817e+06	4.31564e+06	82895.8	32045.8	13182	1.07339e+06	1.64948e+06	2814.54	382416	696118	267581	379.98	750765	0	344030	261740	396597
30-16	4.75931e+07	7.40647e+06	1.85099e+07	2.40156e+06	396225	1.34835e+07	1.3852e+07	395864	8.64134e+06	1.7602e+07	2.0104e+07	9049.7	1.14299e+07	432007	5.99083e+06	372024	4.02507e+06	1.68462e+06	1.50558e+06	2.50842e+06	1.15265e+07	253144	1.97423e+06	61914.8	10386813	1.14028e+06	926202	359093	767317	374028	5.10378e+06	161652	3.61844e+06	8784.49	36337.2	3700.43	380315	510507	152654	5132.75	224857	1.21999e+06	1.70534e+06	61182.5	414274	1060.85	878195	77973.2	166882
30-17	9.21139e+07	2.30357e+06	3.26722e+07	5.19191e+06	8175.91	4.9666e+06	6.63486e+06	7474.51	1.61438e+07	2.06379e+07	9.59627e+06	7589.25	6.56392e+06	3.75902e+06	1.21693e+07	116243	469398	0	727437	399977	5.78975e+06	0	2.27005e+06	1.66056e+06	9.86558e+06	1.86362e+06	20314.8	157171	297650	589007	8.55306e+06	102085	4.53192e+06	3.97668e+06	54576.6	44553.5	15868.9	1.2788e+06	392746	23699.5	262784	1.95195e+06	1.22793e+06	1799.27	968398	511.114	753458	306641	190416
30-24	8.82536e+07	5.80184e+06	4.37993e+07	4.67175e+06	42968.2	1.17602e+07	8.34745e+06	17443.7	2.18167e+07	9.4153e+06	3.69204e+06	4733.34	4.02676e+06	585866	1.06196e+07	297844	1.62571e+06	896257	526369	2.11845e+06	6.63616e+06	4.40404e+06	1.87395e+06	1.13571e+06	6.4144e+06	3.0293e+06	220509	767036	284248	931988	9.81259e+06	402030	3.02697e+06	0	31136.6	3572.43	263775	566730	168017	3.02962e+06	291446	860839	429725	745.937	244642	4689.42	558944	777861	1.00646e+06
30-25	2.10905e+08	6.94139e+06	2.3082e+07	717821	496911	6.16264e+07	1.9976e+07	1339.06	1.09725e+07	1.00702e+07	1.04119e+07	9724.39	9.65294e+06	487660	6.46577e+06	361268	3.90849e+06	3.07363e+06	358507	6.29263e+06	3.28455e+06	1.38032e+07	2.27204e+06	212914	8.18548e+06	1.75782e+06	738585	270129	725010	6833.89	3.88485e+06	4754.83	3.51169e+06	0	20823.3	4436.41	1.0405e+07	76787.3	90341	416.28	379205	1.67459e+06	1.76733e+06	6757.05	413814	30.2978	1.09131e+06	236377	360609
30-30	1.31867e+08	4.40445e+06	2.33975e+07	1.88981e+06	7880.24	1.33182e+07	1.02108e+07	39436.4	1.04575e+07	2.03456e+07	1.56954e+07	76402.9	1.06036e+07	408980	7.85005e+06	225340	770950	9392.69	2.12544e+06	1.98152e+06	1.13407e+07	468541	2.62046e+06	324844	1.09935e+07	831327	91111.9	516170	690961	690961	9.04703e+06	177389	4.31141e+06	780.546	23602.3	967.197	274208	1.09663e+06	167939	27762	147700	1.60726e+06	3.09018e+06	1092.55	359555	1773.97	765148	280459	182674
30-32	1.1308e+08	1.44468e+07	2.20868e+07	5.38483e+06	86392.9	1.07946e+07	8.54604e+06	208580	1.02969e+07	1.48409e+07	1.03272e+07	6580.8	1.081e+07	496772	7.69811e+06	747600	696610	1.6224e+06	2.92254e+06	2.19894e+06	1.35679e+07	1.09426e+06	1.55933e+06	216762	9.04609e+06	1.48044e+06	543870	431747	780347	9.66585e+06	4.5068e+06	384202	3.09382e+06	0	23138.1	9544.46	224589	464557	317986	27125.1	209021	883577	1.99594e+06	22810.8	89497	415.471	1.38247e+06	287451	241630
30-33	7.15489e+07	2.16234e+06	1.9495e+07	385270	19628	3.95002e+06	1.77632e+06	69152	9.4211e+06	1.86412e+07	1.13222e+07	7768.94	1.36651e+07	1.18908e+06	6.92219e+06	106427	327790	309.54	1.97597e+06	163088	8.50086e+06	8629.1	1.13493e+06	81665.4	8.89487e+06	1.28355e+06	48843.4	76590.3	1.06e+06	3.96353e+06	5.13829e+06	353149	2.88105e+06	1.74829e+06	28250.8	15513.6	7171.9	966033	559011	4936.01	228141	1.28977e+06	3.05994e+06	2570.18	573376	954.77	507026	106775	237108
30-38	1.44415e+08	8.50353e+06	3.74682e+07	2.40403e+06	656464	7.33284e+06	8.94239e+06	912027	1.73462e+07	1.71709e+07	8.95305e+06	3771.83	5.9973e+06	493141	1.03123e+07	440113	688397	340282	734793	1.82257e+06	1.09961e+07	2.57916e+06	2.15629e+06	112729	8.8393e+06	1.43366e+06	271408	320933	314763	1.96124e+06	7.05941e+06	299642	2.47893e+06	0	24784.6	3788.47	110142	786251	244350	10677.2	200165	941115	1.60254e+06	8379.25	253289	699.749	776043	508797	354610
30-39	1.26687e+08	3.0344e+06	3.91798e+07	6.17063e+06	2975.56	1.85342e+07	1.23546e+07	25958.4	1.85351e+07	1.62703e+07	7.13472e+06	5763.29	9.11128e+06	595445	8.20584e+06	144800	109230	35.4151	6.21228e+06	5.06329e+06	1.15388e+07	2.28781e+06	1.13187e+06	78471.6	8.31008e+06	1.64112e+06	23786.8	34177.6	884933	1.53603e+07	7.23878e+06	123455	3.23601e+06	5539.09	41056.1	9676.52	95266	742345	520320	3215.4	146976	1.2433e+06	1.79071e+06	1491.27	229594	868.71	1.65133e+06	205103	538748
30-49	8.1767e+07	8.13824e+06	3.87428e+07	3.89213e+06	109720	6.73886e+06	7.67463e+06	121484	1.96706e+07	1.50285e+07	3.93373e+06	2860.29	5.04362e+06	783587	1.10972e+07	417619	1.6772e+06	3668.92	733692	885882	9.63905e+06	26686.2	2.4528e+06	911063	9.18229e+06	1.85239e+06	28240	181558	528214	540587	7.65559e+06	304155	4.37728e+06	0	34479.8	3174.66	35867.9	531593	338490	421.265	193577	1.0319e+06	697278	6580.85	345452	127.517	1.1664e+06	233833	584851
30-51	1.44591e+08	1.53209e+07	3.92287e+07	2.84511e+06	1.20582e+06	3.57966e+07	1.72395e+07	636321	2.00111e+07	1.05183e+07	1.39287e+06	9096.73	3.07137e+06	734229	1.23138e+07	786016	945059	467900	306708	4.4259e+06	1.17106e+07	150134	558869	137784	7.98584e+06	1.50829e+06	262123	117246	574061	228290	9.15565e+06	27627.5	3.02291e+06	0	37844.6	8687.77	2.05435e+06	25960	1.20728e+06	2831.27	256676	745868	797297	24860.5	328060	99.2443	304319	524417	531542
30-52	1.58128e+08	7.52208e+06	2.10669e+07	4.46056e+06	1.00345e+06	1.7131e+07	1.22246e+07	1.16057e+06	10426428	4.03168e+07	2.5446e+06	6889.4	3.82213e+06	507088	5.04529e+06	405313	4.0703e+06	1.05843e+06	1.74472e+06	2.16371e+06	1.19292e+07	3498.74	319045	66890.4	9.23246e+06	573644	218405	5.26913e+06	305522	370014	6.42693e+06	120373	3.94151e+06	0	24618.6	8129.83	212645	464987	646377	3526.56	96614.1	2.65202e+06	757819	9380.33	1.24741e+06	624.393	528219	275326	171635
30-53	1.72503e+08	3.48293e+07	3.00082e+07	9.55284e+06	841774	3.00197e+07	2.02551e+07	1.48376e+06	1.34519e+07	2.0849e+07	1.59698e+07	3719.86	1.81452e+07	470549	7.97501e+06	1.80624e+06	897927	126168	1.03547e+06	5.82434e+06	6.7466e+06	1.00332e+06	1.1106e+06	95974.4	9.35014e+06	692243	186313	308354	1.88514e+06	200169	8.36862e+06	71096.3	4.86721e+06	0	46738.6	2284.32	190227	386742	584004	2724.22	65380.3	1.82828e+06	3.47218e+06	35829	753949	5972.82	651952	204527	481274
30-54	1.06692e+08	7.14389e+06	6.31675e+07	908012	51320.3	3.447e+07	1.99613e+07	23483.4	3.04587e+07	2.41327e+07	4.01621e+06	2836.15	5.56043e+06	519752	1.15926e+07	370917	162314	359247	242541	6.30032e+06	7.80833e+06	7213.11	994519	102218	1.00139e+07	2.54628e+06	259620	112051	576805	434694	9.49316e+06	71295.1	3.46544e+06	18.0717	40756.3	4878.92	217942	359538	413296	1925.77	251753	1.37338e+06	757773	2260.49	763743	221.389	604422	622051	642488
30-55	1.7458e+08	5.02161e+06	2.15152e+07	7.83819e+06	3747.82	7.63462e+06	1.45226e+07	40783	9.72959e+06	1.66562e+07	1.66663e+07	5876.29	1.39744e+07	460557	7.31795e+06	253525	525064	0	457680	1.07186e+07	1.09427e+07	1.86616e+06	1.27009e+06	223962	9.42421e+06	1.19475e+06	37391.3	303719	1.19246e+06	4.98599e+06	4.24932e+06	94232.1	4.46366e+06	0	27669	2922.35	28786.6	111821	440384	6126.31	172764	1.06979e+06	3.68663e+06	4616.13	725665	3548.4	824519	159557	165559
30-56	2.40409e+08	1.17774e+07	1.98547e+07	6.62936e+06	81264.1	3.45862e+06	7.2998e+06	15353	9.38244e+06	1.55306e+07	1.06396e+07	6442.96	8.07215e+06	749993	6.1935e+06	613735	894679	969166	1.41862e+06	9.49657e+06	1.53988e+07	1.7576e+06	1.22202e+06	46711.7	7.97138e+06	597968	620641	487015	707896	1.2644e+06	4.41163e+06	2.02064e+06	2.72478e+06	0	18341.9	1044.3	52412.5	114903	329565	12262.5	112592	936555	3.9649e+06	3155.39	801489	2124.45	694769	220479	131485
30-57	1.86584e+08	1.64302e+07	1.75487e+07	2.43866e+06	145726	7.85418e+06	2.07573e+07	397468	7.88844e+06	3.44412e+07	1.4486e+07	16935.4	3.0588e+07	294906	5.28472e+06	827220	2.08996e+06	334864	517648	1.34934e+06	933410	0	2.36325e+06	2.47603e+06	5.20273e+06	387188	636758	3.43662e+06	1.11922e+06	127152	4.6213e+06	132574	5.15507e+06	0	36835.9	4241.28	87921.8	596752	53264.4	10795.5	36989.3	1.09144e+06	1.35666e+07	1276.79	198738	4171.13	643617	272185	233522
30-58	2.44484e+08	1.38809e+07	3.26067e+07	1.99977e+06	52012.3	4.89234e+07	2.99609e+07	1273.85	1.49636e+07	1.69394e+07	2.16561e+06	7499.26	1.28683e+07	436155	9.71109e+06	726025	996535	1.78579e+06	282635	4.70098e+06	1.06465e+07	5.35937	439685	69021.1	5.76971e+06	891945	507927	1.19288e+06	1.16841e+06	214036	4.98291e+06	10773.7	2.40505e+06	0	40570.5	16862.3	3.47275e+06	308409	979982	29191.6	174279	1.22465e+06	2.66419e+06	9300.39	348918	627.511	378410	293298	260359
30-59	1.09543e+08	4.60742e+06	1.79212e+07	4.48093e+06	131515	9.78175e+06	2.14576e+07	237899	8.30572e+06	9.38966e+06	9.16869e+06	3443.02	7.12365e+06	2.81545e+06	7.39307e+06	237979	249798	2.8427e+06	4.52852e+06	682772	2.08438e+07	936484	2.25426e+06	929957	6.05761e+06	870317	833243	168836	430176	3.28732e+06	4.50818e+06	350613	2.385e+06	2.08788e+06	70332	12389.1	168408	355592	230239	1.09979e+06	175731	1.01012e+06	1.05795e+06	689.125	215933	1925.11	911128	187329	146987
30-60	2.12319e+08	6.11927e+06	1.66904e+07	2.83327e+06	66449.8	3.55409e+07	1.35463e+07	52035.9	7.90174e+06	1.39214e+07	1.25754e+07	8094.61	9.71292e+06	768674	6.42679e+06	317737	1.10091e+06	4.4065e+06	525094	1.32789e+06	1.75882e+07	1.09446e+06	1.05537e+06	65767.2	9.33106e+06	688400	1.20504e+06	666401	759036	942831	4.56108e+06	280016	2.57935e+06	0	26786.1	2971.43	2.36e+06	372370	639465	3476.16	108868	1.34425e+06	2.35096e+06	10622.6	386907	2040.41	510257	307644	135286
30-61	2.34055e+08	5.87792e+06	2.17537e+07	1.40638e+06	34794.6	3.41054e+07	2.37709e+07	110933	1.00853e+07	2.18957e+07	2.52391e+07	5110.36	1.59888e+07	623248	8.4616e+06	298082	726851	3494.54	357890	2.73974e+06	5.71953e+06	4.05856e+06	2.7643e+06	1.02061e+06	7.10906e+06	961346	43514.4	523817	1.27268e+06	1.14264e+06	5.35739e+06	16865.4	3.42637e+06	0	37027.4	9891.13	616143	955746	156417	1858.43	171205	1.38184e+06	6.82498e+06	49324.1	485489	1918.33	505109	88683.1	318707
30-62	1.27694e+08	1.15047e+07	1.14989e+08	2.01804e+06	625501	2.40468e+07	7.63928e+06	455432	5.64853e+07	1.10429e+07	5.61277e+06	5438.18	6.2534e+06	894041	9.62625e+06	599919	3.68687e+06	333443	194689	1.60886e+06	8.89266e+06	1.38097e+06	1.16354e+06	74354.5	7.25844e+06	388652	115808	3.359e+06	1.34843e+06	309992	5.39724e+06	157421	3.64954e+06	0	44732.6	14539.7	1.00749e+06	92453	937665	3328.18	96830.3	1.01841e+06	1.38362e+06	16845.9	169932	0	377816	923823	612172
30-64	1.1625e+08	1.1608e+07	3.61423e+07	4.11391e+06	3.41583e+06	2.61676e+07	1.09006e+07	3.24702e+06	1.70019e+07	1.08252e+07	6.97923e+06	4512.39	7.05324e+06	494737	7.97026e+06	596692	1.71407e+06	8.82885e+06	436877	3.63006e+06	1.1708e+07	107292	1.78614e+06	475299	6.41936e+06	3.05137e+06	1.20697e+06	758047	462483	964023	7.91152e+06	911806	3.18421e+06	0	290109	6586.81	1.35794e+06	582069	364911	3108.47	436552	1.90742e+06	1.16636e+06	294419	397393	152795	1.14674e+06	1.10569e+06	182343
30-66	8.71481e+07	1.05351e+07	5.79348e+07	2.44561e+06	7.36884e+06	3.3513e+07	2.67296e+07	5.34074e+06	2.73189e+07	1.50463e+07	2.79923e+06	5314.85	2.36834e+06	614565	8.42124e+06	561481	2.81646e+06	3.00974e+06	211322	3.13564e+06	1.38211e+07	0	847710	113586	5.31227e+06	699662	755639	2.54578e+06	343312	542464	7.42892e+06	156862	3.50165e+06	0	31483.4	20384.7	2.72186e+06	369520	501394	4585.65	145387	1.46991e+06	635463	60613.1	383603	0	482103	451419	264416
30-67	1.02082e+08	2.85428e+07	4.80679e+07	2.82349e+06	32012.9	4.55634e+07	2.59333e+07	2769.5	2.29489e+07	9.69326e+06	2.03614e+06	1769.93	5.13355e+06	662337	1.12357e+07	1.51364e+06	1.41171e+06	93574.2	388728	3.07003e+06	9.22538e+06	0	1.43427e+06	259031	6.33367e+06	1.13595e+06	73229.5	662182	814415	175770	5.61784e+06	133250	3.31586e+06	0	56616.8	9163.46	1.01363e+06	169064	878251	2105.21	315492	624756	564065	3045.68	190503	327.198	706569	675843	666040
30-69	119536713	9.8855e+06	3.01613e+07	2.21011e+06	184690	1.62547e+07	8.11901e+06	9340.27	1.47875e+07	1.37109e+07	3.23542e+06	3641.77	2.84669e+06	848308	8.62884e+06	530477	6.27528e+06	395037	1.92224e+06	1.75235e+06	8.78824e+06	1.15945e+06	1.03643e+06	69395.7	5.47586e+06	1.3437e+06	199358	1.06561e+06	378748	3.48969e+06	5.11986e+06	415387	3.04967e+06	0	23574.5	2929.96	241481	390381	843291	17623.5	382714	908808	945395	1621.34	499691	231.461	1.58899e+06	342059	283017
30-70	1.22104e+08	1.69516e+07	3.4912e+07	2.62842e+06	119863	1.0804e+07	1.25571e+07	97823.8	1.65109e+07	1.95242e+07	3.48567e+06	5522.74	8.27904e+06	512242	8.70322e+06	889689	2.67784e+06	1.63367e+06	290027	3.64603e+06	5.79235e+06	4.72502e+06	591205	54827.7	7.50526e+06	533981	606918	1.53718e+06	828707	393445	6.71984e+06	104192	2.85917e+06	0	38162.6	7698.63	154510	822774	687144	4044.82	112539	1.73619e+06	1.18911e+06	5655.58	2.37894e+06	328.748	482035	790137	320611
30-71	108836451	4.51054e+06	2.28606e+07	1.26789e+06	227617	3.6195e+06	6.02958e+06	21369.3	1.0885e+07	1.79399e+07	3.98633e+06	6944.68	4.55625e+06	1.57812e+06	6.45523e+06	239814	1.85236e+06	0	2.49829e+06	1.23175e+06	9.67062e+06	566049	868947	47623.3	7.83965e+06	487099	13908.5	792955	252956	4.09303e+06	5.7998e+06	375769	3.18795e+06	0	16519.6	6124.91	62523.9	512912	388791	14100.9	76352.2	1.40175e+06	1.3392e+06	1959.25	189501	96.4947	1.64976e+06	235109	104043
30-72	1.01917e+08	6.96576e+06	3.18793e+07	3.27987e+06	525447	4.80609e+06	4.18812e+06	38364.7	1.57472e+07	1.29274e+07	3.69676e+06	7357.96	3.566e+06	1.99734e+06	8.67417e+06	356974	2.48954e+06	27587.1	2.17595e+06	1.47028e+06	8.72809e+06	1.19485e+06	811338	76539.7	6.4723e+06	1.26587e+06	76263.3	2.05498e+06	278571	5.15062e+06	6.18646e+06	625466	2.57003e+06	0	19638.5	4187.34	146683	341198	448534	19159.9	200760	931043	812468	3714.16	199140	78.8643	1.19938e+06	740363	312472
30-73	8.48052e+07	1.43417e+07	4.90743e+07	1.35371e+06	93758.4	3.85825e+07	2.13706e+07	20278	2.39186e+07	1.12088e+07	3.71619e+06	3157	4.79504e+06	1.27134e+06	1.04622e+07	760441	1.74433e+06	257543	944086	2.68227e+06	6.83809e+06	181108	1.40262e+06	98596.2	5.18369e+06	1.36452e+06	179536	986830	399102	2.78254e+06	6.99283e+06	470430	2.86707e+06	0	33977.4	11263.4	1.65249e+06	204182	776644	18538.1	270827	959632	783045	5633.16	1.26988e+06	376.504	500254	547325	342003
30-74	1.78897e+08	1.26858e+07	2.61522e+07	2.66563e+06	751181	2.03225e+07	15400405	444248	1.19765e+07	1.33034e+07	6.50657e+06	4934.26	1.03855e+07	535496	9.71054e+06	660956	928583	321830	265357	3.69195e+06	6.94882e+06	0	938830	143994	8.25546e+06	505308	226390	610763	1.28003e+06	399745	5.01633e+06	56984.7	3.21363e+06	0	74685.2	13437.5	715991	495606	1.06239e+06	8304.98	82989.4	899848	2.16631e+06	3406.97	2.28576e+06	13475	344807	691596	248932
30-75	2.11661e+08	8.64442e+06	2.05967e+07	6.79429e+06	351118	5.1466e+06	7.41669e+06	195352	9.17835e+06	1.71827e+07	7.28719e+06	4396.63	1.00415e+07	582356	8.24968e+06	440710	5.33156e+06	127389	3.32962e+06	1.36799e+06	1.42058e+07	1.48987e+06	1.3173e+06	86502.8	8.35387e+06	259921	131011	149550	624517	3.70806e+06	3.59696e+06	233315	3.06883e+06	0	28084.9	715.55	41851.4	215067	753096	13621.4	55121.7	1.13654e+06	3.80614e+06	554.255	1.08737e+06	1292.76	2.559e+06	140633	201807
30-76	9.64693e+07	7.3825e+06	3.5127e+07	2.50367e+06	268024	7.60654e+06	9.29883e+06	294464	1.73018e+07	2.89086e+07	1.87112e+06	3981.96	2.43503e+06	903291	9.63083e+06	374933	1.76402e+06	688986	963982	2.72404e+06	13167379	455740	526466	41899.5	7.27738e+06	894592	197830	1.02364e+06	160054	4.94737e+06	7.00981e+06	734102	2.39995e+06	0	27083.7	4857.62	161722	353868	1.01173e+06	17165	139007	890434	700951	2909.69	2.07031e+06	110.797	517436	598884	347372
30-77	1.04639e+08	1.35587e+07	3.6528e+07	4.26043e+06	340470	4.2862e+07	2.01698e+07	104192	1.73094e+07	1.39255e+07	3.53642e+06	2949.67	2.37633e+06	587803	1.00353e+07	728202	1.63275e+06	644600	2.10906e+06	4.81417e+06	1.21256e+07	392348	1.59024e+06	195280	7.98395e+06	1.2846e+06	183275	1.30763e+06	316039	1.69617e+06	6.82609e+06	298817	2.43626e+06	0	23104.4	3102.35	4.43264e+06	157145	539132	6355.66	288649	939203	740472	2973.51	841552	117.96	1.21975e+06	790106	366514
30-78	1.10918e+08	1.2181e+07	3.32498e+07	5.49218e+06	9.34166e+06	1.02878e+07	1.18982e+07	5.33876e+06	1.65663e+07	1.17891e+07	4.14138e+06	3975.92	8.22946e+06	4.35279e+06	1.05709e+07	626376	2.85665e+06	89088.3	2.86285e+06	3.08975e+06	1.0489e+07	447208	2.03432e+06	468980	5.36283e+06	374741	162495	4.59841e+06	924840	1.49692e+06	4.45827e+06	246279	3.27931e+06	0	916204	223.074	167238	236263	316639	9977.56	160159	1.14467e+06	808070	3033.73	1.32411e+06	88966.9	1.12148e+06	825789	570074
30-79	7.32484e+07	1.1045e+07	29190108	1.66703e+06	1.45309e+06	2.61528e+07	1.56242e+07	1.14778e+06	1.26442e+07	1.41129e+07	1.05453e+07	1988.54	9.19813e+06	508511	8.23203e+06	591012	5.40117e+06	293184	554269	2.93926e+06	5.0609e+06	21582.8	3.03464e+06	514334	1.16591e+07	1.56177e+06	382590	65459.8	1.02028e+06	319632	2.5305e+06	23816.8	2.38198e+06	0	41422.8	701.52	439373	576975	502059	151.137	326591	2.03061e+06	2.17574e+06	402720	278580	0	1.21153e+06	191908	447884
30-80	6.91559e+07	2.60722e+07	1.61854e+07	9.73293e+06	116820	3.21978e+07	2.10587e+07	209051	7.4866e+06	2.06679e+07	1.9597e+07	2930.09	1.41815e+07	565687	7.05386e+06	1.36659e+06	1.50386e+06	77963.1	1.30383e+06	2.01623e+06	1.60658e+07	119736	2.65191e+06	264742	5.68159e+06	478578	200892	2.06319e+06	678637	714189	4.79448e+06	1.38386e+06	3.21956e+06	0	805025	447.802	1.51669e+06	405603	151578	21959.5	70767.2	1.27884e+06	2.8695e+06	28189.8	2.65707e+06	334307	220431	243374	98255.1
30-81	121476919	3.86608e+07	4.79205e+07	3.4095e+06	44069.9	4.37049e+07	2.60984e+07	5901.47	2.22288e+07	1.08134e+07	3.60697e+06	1814.58	5.31643e+06	668536	1.10664e+07	2.14894e+06	1.31786e+06	99587.7	428465	3.15928e+06	9.71361e+06	0	2.00591e+06	3.22795e+06	7.72824e+06	1.30407e+06	89129.6	601536	1.35475e+06	105240	4.74792e+06	112550	2.7465e+06	0	62104.6	6520.8	1.08906e+06	211826	617437	2139.25	272863	624408	725851	2537.08	185962	73.0984	630727	676966	726572
30-82	196124463	1.79219e+07	2.22881e+07	4.04975e+06	3.31938e+06	2.51928e+07	1.6905e+07	1.89635e+06	1.05352e+07	1.42436e+07	7.90177e+06	6576.54	1.445e+07	607382	1.00462e+07	945198	1.0525e+06	4.05683e+06	1.62646e+06	1.4902e+06	6.46755e+06	1.34989e+06	959987	93157.5	7.26797e+06	520602	1.77147e+06	965736	1.72705e+06	1.04545e+06	4.90797e+06	223823	2.72726e+06	0	755194	11876.8	1.69056e+06	148990	762428	8732.61	53779.7	1.13122e+06	1.77669e+06	1.25198e+06	263217	349930	925989	268678	488942
30-83	1.5769e+08	2.19328e+07	3.99155e+07	5.63856e+06	1.58504e+06	2.00425e+07	1.40144e+07	1.36033e+06	1.88029e+07	9.45402e+06	2.41308e+06	3336.47	9.40342e+06	3.28862e+06	9.92747e+06	1.15276e+06	1.64149e+06	2.7878e+06	384427	2.25302e+06	7.07755e+06	0	579881	68240.5	4.61929e+06	553423	1.03324e+06	1.60954e+06	865502	244974	4.30217e+06	53982.6	1.7613e+06	0	38338.5	10902.8	501837	127073	681571	6100.91	157674	756599	1.14409e+06	429605	386999	2185.32	154226	517330	359978
30-84	1.31954e+08	7.02265e+06	3.25196e+07	4.20395e+06	56327.7	6.52584e+06	5.96311e+06	116973	1.37537e+07	2.04632e+07	1.03534e+06	6742.82	5.48806e+06	1.92359e+06	8.24406e+06	364371	1.15119e+07	274238	739147	1.60814e+06	7.57534e+06	15404.4	396682	26493.2	8.53947e+06	469391	243711	5.15186e+06	234890	755862	1.21714e+07	429586	2.24041e+06	0	211118	5305.82	45930.9	727064	720930	11174.7	128724	1.11189e+06	1.3766e+06	985.031	1.24927e+06	110590	432004	640219	97068.1
30-85	1.61284e+08	1.1678e+07	2.44772e+07	4.1141e+06	45156.5	8.42916e+06	5.70658e+06	101132	1.17345e+07	1.85925e+07	4.07447e+06	4522.94	1.01659e+07	1.20749e+06	7.91494e+06	626254	1.7213e+07	41833.1	688593	750163	7.09918e+06	0	601928	23676.5	7.66355e+06	284128	89043.2	4.24538e+06	368314	557707	8.57369e+06	298705	2.59827e+06	0	65080.1	2171.09	195852	769055	517472	9215.14	90886.2	1.62937e+06	2.14687e+06	1221.04	2.97554e+06	3395.74	167174	776304	104618
30-86	1.5129e+08	9.09932e+06	2.42792e+07	3.3617e+06	174935	6.26127e+06	7.43863e+06	675344	1.13369e+07	1.27097e+07	3.61271e+06	4190.44	9.09562e+06	1.28261e+06	8.03044e+06	477109	9.06646e+06	30085.7	720326	2.04255e+06	6.2041e+06	12544.2	554483	18831.7	7.90051e+06	487388	91739.3	4.99647e+06	461022	599748	1.08625e+07	219844	2.80131e+06	0	142313	1847.74	23093.6	884775	379501	9777.15	120501	1.61128e+06	1.77495e+06	5482.38	2.28023e+06	24837.6	274839	858323	98549.4
30-87	1.04592e+08	1.19184e+07	2.91328e+07	4.56935e+06	74266	3.17984e+07	1.90975e+07	67704.7	1.44912e+07	1.16965e+07	4.71036e+06	16340.2	1.02508e+07	502865	8.49184e+06	646373	1.81443e+06	5585.08	461540	1.76512e+06	1.91104e+07	428.682	881182	58360.5	5.26814e+06	874425	24197.6	1.60123e+06	986422	3.77832e+06	4.20657e+06	159321	2.5574e+06	0	83644	1920.78	1.42092e+06	463687	622280	4197.24	214124	1.23703e+06	2.1117e+06	6114.69	330284	20625.8	341528	707535	154751
30-88	155865397	1.68707e+07	1.72151e+07	2.49488e+06	1.3819e+06	4.72032e+07	1.66674e+07	555393	8.4609e+06	1.4718e+07	6.70734e+06	138981	7.94258e+06	614478	4.48686e+06	874996	1.57868e+06	255255	1.25851e+06	2.60135e+06	5.76714e+06	6577.68	1.44731e+06	265321	1.42455e+07	410432	82161.6	1.07421e+06	865579	182490	3.30917e+06	110958	2.67262e+06	0	1.09374e+06	5341.95	7.00859e+06	237874	923324	12595.1	85733.7	1.21621e+06	2.40562e+06	8019.25	233685	36710.5	694313	269241	106154
30-89	5.38712e+07	3.44971e+06	5.43039e+07	385011	44030.9	2.47267e+07	7.64568e+06	11589.6	2.63439e+07	14018770	1.97635e+06	5732.79	5.64691e+06	472746	8.69685e+06	170671	813695	623107	214672	2.05584e+06	1.0773e+07	16050.4	1.66973e+06	386575	5.65212e+06	960346	156830	300432	339003	1.40443e+06	7.01505e+06	300682	3.43124e+06	0	191872	9868.23	155726	410329	320190	3051.33	172125	744038	395014	429.291	325859	26461.8	823620	605599	240353
30-90	1.37703e+08	1.20353e+07	3.57651e+07	3.08896e+06	263577	2.06026e+07	9.76274e+06	133995	1.65448e+07	7.73196e+06	4.51893e+06	8155.17	8.49706e+06	1.05045e+06	7.20698e+06	643450	805722	4.27394e+06	904977	1.88263e+06	1.45337e+07	0	1.52412e+06	553429	1.07306e+07	796642	321199	421907	1.11533e+06	782965	4.26341e+06	230788	2.96506e+06	0	425549	9863.89	523270	455500	810619	6454.26	155687	991565	1.61137e+06	12652.2	316827	16654.5	813523	421994	495907
30-91	1.43575e+08	1.08444e+07	3.54042e+07	4.87424e+06	337346	8.03398e+06	8.31623e+06	454541	1.62122e+07	1.16725e+07	7.22022e+06	11352.3	9.96697e+06	532133	8.54809e+06	558020	1.1423e+06	101749	588285	3.15641e+06	2.69787e+07	15278.4	1.32747e+06	148215	1.34616e+07	998542	76492.9	493803	743169	385632	7.21568e+06	147124	3.34205e+06	0	232860	24845.9	112364	446428	594354	6505.72	218080	2.00088e+06	1.92287e+06	11756.9	542030	131520	682992	448765	177610
30-92	1.65473e+08	1.52262e+07	1.87797e+07	3.36725e+06	249004	3.01132e+07	1.86427e+07	105724	8.36367e+06	1.41184e+07	7.29519e+06	5078.65	1.06745e+07	532266	5.70721e+06	820888	1.53716e+06	590709	428816	3.36005e+06	2.31032e+07	48475.1	2.09257e+06	628969	1.20249e+07	459034	227700	1.58825e+06	1.55161e+06	1.69479e+06	4.58849e+06	352052	3.33809e+06	0	123835	7804.12	1.32715e+06	321476	1.58341e+06	3442.79	61227.7	1.19457e+06	2.13468e+06	1720.99	258496	653.49	1.05746e+06	204069	400731
30-95	8.59499e+07	5.09781e+06	4.86477e+07	536366	10265.1	5.14958e+06	3.51901e+06	8321.51	2.29936e+07	1.39024e+07	3.80677e+06	6089.41	6.96572e+06	769738	9.52794e+06	274126	6.76285e+06	0	386353	506790	4.87894e+06	873.48	1.25793e+06	61521.9	6.25546e+06	1.19448e+06	6175.26	3.36119e+06	425079	97512.9	6.80664e+06	67028.6	2.87855e+06	0	352411	16900.2	20672	151653	1.02959e+06	7775.26	325390	1.17908e+06	619496	1254.69	647357	152962	650076	750287	281142
30-96	1.68933e+08	5.76608e+06	2.91871e+07	953959	129259	3.99805e+07	1.43225e+07	61078.5	1.34761e+07	1.82854e+07	1.06815e+07	5671.81	1.30503e+07	440609	8.51063e+06	297821	2.04483e+06	11470.1	201674	2.12712e+06	4.93491e+06	86914.7	2.67755e+06	980502	1.61963e+07	1.20636e+06	68406.9	2.6389e+06	1.43138e+06	88768.1	7.60858e+06	74306.2	3.98274e+06	0	37918.3	8432.49	2.52219e+06	755077	560019	2423.4	143836	1.34331e+06	2.33585e+06	1437.26	3.13182e+06	203.489	827193	373444	408947
60-1	1.1488e+08	19496453	4.17367e+07	5.4189e+06	1.11627e+06	1.68335e+07	1.25885e+07	1.09085e+06	1.81444e+07	1.19621e+07	3.87851e+06	2804	3.55108e+06	450208	10163442	1.07858e+06	4.12043e+06	3.21918e+06	880050	1.8382e+06	3.99844e+07	9044.87	2.183e+06	1.08267e+06	7.74229e+06	825597	1.19119e+06	1.72451e+06	568905	363158	4.52113e+06	234976	2.24399e+06	0	283944	916.443	333479	236144	727487	643271	78839.4	634618	1.08712e+06	3407.19	957055	149291	437597	968561	552322
60-2	1.68879e+08	4.67581e+07	4.54796e+07	5.21727e+06	1.48803e+06	1.68954e+07	1.74331e+07	1.08446e+06	1.84334e+07	1.60446e+07	1.08847e+07	3198.33	1.01398e+07	372555	9.31023e+06	2.56366e+06	4.76686e+06	9812.16	4.25737e+06	3.51989e+06	4.98836e+06	33721.9	3.0643e+06	1.4608e+06	1.25908e+07	469051	77391.4	1.29242e+06	791356	901566	2.62442e+06	256974	2.64443e+06	0	186661	386.864	293397	365467	327057	2202.57	134827	2.20952e+06	3.59688e+06	9275.11	1.62832e+06	127967	1.41017e+06	887532	195454
60-3	2.12084e+08	5.07251e+06	2.8997e+07	4.08177e+06	77713.2	13193724	1.11597e+07	141268	1.24856e+07	2.05978e+07	1.07653e+07	3425.89	1.42541e+07	395321	1.05543e+07	265339	2.68532e+06	404.884	427037	1.2316e+06	1.17728e+07	224065	2.45222e+06	384565	1.13881e+07	635676	18877.2	680484	1.38439e+06	495992	3.41178e+06	222182	3.75693e+06	0	242614	10974.4	47201.6	676362	218555	2289.4	207263	697580	5.01632e+06	5365.31	1.88247e+06	17296.7	606585	487618	237291
60-4	1.4073e+08	4.41949e+06	5.07579e+07	4.60775e+06	904055	8.39134e+06	7.20703e+06	1.20678e+06	2.12787e+07	1.18455e+07	4.35969e+06	4770.63	3.52393e+06	564057	1.14057e+07	229167	7.20099e+06	19630	256644	981274	8.15788e+06	1108.41	2.40331e+06	1.33971e+06	9.29051e+06	1.26532e+06	50527.4	759326	346248	851117	7.29038e+06	473867	2.5398e+06	0	94041.9	3329.01	142266	563748	856492	2339.7	260066	1.09552e+06	1.25109e+06	1370.87	1.6905e+06	73252.2	224467	814594	343206
60-5	8.21444e+07	1.86182e+07	5.50979e+07	2.45898e+06	992198	1.68934e+07	8.84225e+06	516849	2.26694e+07	1.04009e+07	2.58567e+06	3590.42	1.52772e+07	1.31591e+06	9.51126e+06	1.00683e+06	1.80644e+06	694984	343904	2.62495e+06	5.30655e+06	408.254	2.08658e+06	1.17982e+06	4.24683e+06	966150	402146	634033	440754	367834	4.59954e+06	296704	2.23048e+06	0	42827.7	1.40683e+06	244803	100579	135039	1.07604e+06	107300	1.05133e+06	599696	3790.02	112151	100.748	528957	426468	459262
60-6	1.10193e+08	1.54381e+07	3.03509e+07	7.5738e+06	1.31837e+06	1.25688e+07	1.52202e+07	3.14652e+06	1.1749e+07	2.23509e+07	1.43975e+07	85213.5	1.24024e+07	379964	9.77906e+06	807225	2.0759e+06	69895.9	448693	1.65823e+06	1.22155e+07	16401	3.40706e+06	812080	1.25495e+07	635689	244255	649551	1.12374e+06	747535	4.91243e+06	305731	3.27438e+06	0	514629	8037.78	200350	668689	253651	5148.94	79771.7	941074	3.44383e+06	22376.8	360370	36449.6	680215	472370	271834
60-8	1.64544e+08	1.66297e+07	2.47057e+07	3.6086e+06	234253	1.9719e+07	1.84577e+07	65155.5	1.01182e+07	1.57223e+07	1.65273e+07	2310.23	1.78933e+07	763702	7.82196e+06	895745	4.05961e+06	1.3771e+06	362695	1.69439e+06	4.53965e+06	27619.8	3.40968e+06	510983	1.00181e+07	962154	629931	1.12189e+06	957544	207149	3.06817e+06	186476	3.49565e+06	0	89548	4767.46	678930	569866	484503	1.24747e+06	118463	1.61378e+06	4.53206e+06	11653.7	260083	6072.41	426846	322313	149352
60-9	1.21238e+08	1.96059e+07	4.6393e+07	2.52196e+06	1.13945e+06	3.12234e+07	1.88429e+07	366428	1.83514e+07	1.51711e+07	3.79124e+06	7236.58	7.2931e+06	2.40667e+06	1.12135e+07	1.08538e+06	4.7279e+06	3402.08	239784	4.6529e+06	1.02355e+07	0	2.0753e+06	654887	7.73049e+06	1.44898e+06	55496.3	1.09087e+06	689728	87882.7	5.25692e+06	57462.3	2.32333e+06	0	440315	21100.6	2.60266e+06	479592	290543	11151.1	311893	798619	1.34104e+06	1723.55	842595	9730.76	224695	502736	281837
60-10	1.7812e+08	3.96618e+06	3.21005e+07	1.49664e+06	60719.5	1.20235e+07	1.06905e+07	78206.9	1.35994e+07	1.55647e+07	1.28059e+07	4432.81	1.05722e+07	1.3895e+06	8.76127e+06	200914	1.84719e+06	1178.39	259348	1.57757e+06	7.49618e+06	3829.83	2.80927e+06	1.05109e+06	7.86537e+06	458051	52253.2	660565	927350	166952	4.78348e+06	277867	3.511e+06	367.667	250173	19267.8	211465	812526	270400	5108.42	88133	1.01549e+06	2.58565e+06	2617.47	695671	26320.4	578496	394496	221981
60-11	5.47617e+07	2.45549e+07	3.29537e+07	4.57299e+06	2.12928e+06	1.85178e+07	1.90006e+07	1.31127e+06	1.30002e+07	1.81542e+07	1.45246e+07	17048.6	9.5737e+06	623340	1.10225e+07	1.3884e+06	2.12647e+06	1.16306e+06	1.18874e+06	2.87408e+06	9.08661e+06	112.884	2.57937e+06	737062	1.29745e+07	707600	593181	1.09129e+06	917345	524940	2.32106e+06	114250	1.90556e+06	0	49794.6	2631.2	615866	530214	476803	4539.71	183071	1.33373e+06	1.82077e+06	7361.6	506265	743.857	566631	851013	325932
60-13	1.00069e+08	1.83046e+07	3.36291e+07	2.16516e+06	8.52042e+06	2.08234e+07	1.53977e+07	4.22437e+06	1.40782e+07	1.14049e+07	3.77434e+06	7577.1	5.86177e+06	803311	1.12138e+07	1.01837e+06	631763	328837	586219	4.47739e+06	3.94029e+06	0	2.12545e+06	1.68816e+06	8.48094e+06	728049	308431	263818	662202	378779	3.79601e+06	642845	1.73219e+06	0	2.16185e+06	12189	706503	272665	166671	3.27985e+06	146716	821078	762333	262104	316251	305025	304560	733384	478173
60-14	2.12583e+08	5.46945e+06	3.81814e+07	3.78424e+06	1.60912e+06	6.33225e+06	5.9208e+06	3.43647e+06	1.5209e+07	1.86577e+07	1.82186e+07	8459.34	1.03031e+07	160577	9.64197e+06	282304	3.00633e+06	11745	505249	3.46116e+06	9.25892e+06	269782	1.72108e+06	174265	1.26535e+07	846004	116004	1.25875e+06	1.05643e+06	114.056	2.3787e+06	745250	3.79211e+06	0	495279	1100.55	53908	1.05496e+06	2082.13	7824.08	275395	1.93138e+06	3.75375e+06	12859.5	351942	394226	782386	963115	544596
60-16	1.87759e+08	3.37144e+07	3.1946e+07	1.22366e+07	281303	1.3184e+07	1.03985e+07	252446	1.27724e+07	1.40738e+07	8.4472e+06	4174.44	5.34935e+06	462067	8.80414e+06	1.90949e+06	3.33546e+06	945026	366728	2.06636e+06	5.24675e+06	0	2.83994e+06	656964	8.6909e+06	1.31782e+06	621150	1.55578e+06	234878	940229	3.20466e+06	309030	2.12815e+06	0	24492.9	2703.17	303018	317787	208261	12391.1	255699	1.89682e+06	2.01354e+06	1809.6	335971	0	303580	452990	64072
60-21	7.42588e+07	9.16531e+06	3.09051e+07	1.65876e+06	35648	1.47395e+07	1.75329e+07	21246.3	1.26821e+07	1.27838e+07	6.89243e+06	2436.73	1.53208e+07	698204	8.65523e+06	506854	444577	1884.55	231852	3.2949e+06	8.84248e+06	0	2.20485e+06	1.63799e+06	8.023e+06	580272	42193.5	349725	1.68985e+06	433959	1.34448e+06	78936.4	2.83744e+06	0	75082.2	12082	63829.2	344405	397073	17807.4	196492	533030	1.18655e+06	3993.55	315468	0	543990	478537	334393
60-22	168787123	2.11012e+07	3.30875e+07	2.59149e+06	80560.6	7.60612e+06	9.81833e+06	134216	1.27872e+07	1.4052e+07	1.51485e+07	7169.67	9.61374e+06	698300	8.87619e+06	1.1845e+06	1.98162e+06	110616	549764	2.96914e+06	2.10108e+07	238827	2.21588e+06	1.45684e+06	8.76679e+06	946501	198623	820752	987025	626950	3.19152e+06	250269	2.53334e+06	0	92977.2	5243.23	158215	1.20072e+06	255692	19065.6	208683	1.11779e+06	2.7306e+06	5248.85	727898	3807.11	371387	638132	244039
60-23	135802168	3.09573e+07	2.60454e+07	4.25585e+06	597563	2.31921e+07	2.5375e+07	768535	1.04843e+07	3.59504e+07	2.45474e+07	5324.9	3.03382e+07	452985	8.75481e+06	1.68251e+06	1.0499e+06	21653.5	232153	3.34331e+06	4.84995e+06	1.82457e+06	3.3145e+06	0	8.51242e+06	382556	166749	556021	1.79787e+06	174549	1.40363e+06	184318	3.3841e+06	0	50074.5	1745.83	645532	664267	70701.5	6147.33	47828.7	1.08859e+06	9.42293e+06	6394.79	1.80624e+06	0	250179	374401	632879
60-24	1.01116e+08	3.69798e+06	4.81565e+07	2.54887e+06	205380	4.7252e+06	9.24314e+06	183276	1.95833e+07	1.18439e+07	9.37771e+06	7033.07	3.17351e+06	584485	9.46545e+06	198795	4.26454e+06	703.322	256663	917874	1.26959e+07	37023.5	1.96656e+06	1.57516e+06	9.83122e+06	1.55777e+06	42469.9	651505	382499	685192	3.69123e+06	501427	1.7912e+06	0	37930.2	211.695	111358	786524	202836	7742.72	227395	1.31189e+06	864872	10191.5	3.22443e+06	3782.8	489173	663143	377727
60-25	2.24646e+08	2.47542e+07	2.81586e+07	3.33932e+06	307142	2.99411e+07	2.77362e+07	89537	1.24045e+07	1.60138e+07	1.56249e+07	3699.73	1.93753e+07	444862	1.28333e+07	1.34827e+06	2.5281e+06	529319	412768	2.03895e+06	5.28388e+06	11256.3	2.64236e+06	526448	8.09161e+06	743734	804516	931945	1.94546e+06	396222	4.16559e+06	39071.4	3.02741e+06	0	50268.2	1895.73	2.20096e+06	663852	708191	3227.61	113673	659302	4.82756e+06	7195.49	672870	0	503838	613646	420042
60-26	1.58246e+08	9.29455e+06	3.10405e+07	2.31659e+06	1.72155e+06	1.24817e+07	1.64744e+07	1.01872e+06	1.36591e+07	1.42274e+07	1.28998e+07	3485.4	2.05039e+07	485815	9.92488e+06	509965	3.58922e+06	11552.8	316122	1.20344e+06	9.48893e+06	902601	2.543e+06	1.46864e+06	8.74526e+06	1.02709e+06	64500.4	1.79652e+06	2.72021e+06	1.57991e+06	4.80875e+06	100507	1.63488e+06	0	34517.1	4697.53	142773	872062	222555	3474.22	226432	984416	1.87235e+06	467519	2.37433e+06	352.662	410704	959345	511848
60-27	129046978	3.16872e+06	1.35825e+07	118711	7929.88	1.64103e+07	2.20715e+07	6895.34	6.24537e+06	1.34336e+07	1.48584e+07	4616.61	1.48772e+07	2.70906e+06	9.25469e+06	167399	166220	0	260281	117153	5.66426e+06	11214.6	3.39269e+06	1.31935e+06	1.24654e+07	610837	28456.9	77749.6	2.09041e+06	163968	2.70682e+06	142202	2.91178e+06	0.543123	134740	2800.86	9113.63	997427	363225	19375.1	133762	528623	4.41831e+06	612.521	1.13964e+06	6531.47	330088	211245	793698
60-33	1.2156e+08	1.25595e+07	2.72558e+07	3.84842e+06	156444	5.33052e+06	1.71258e+07	28247.5	1.19899e+07	1.00137e+07	8.99584e+06	5075.02	7.77442e+06	585416	9.38574e+06	706976	1.74247e+06	2.77792e+06	309974	1.81903e+06	2.2614e+07	2.42438e+06	2.48478e+06	921326	8.88966e+06	1.30104e+06	1.20718e+06	698405	818685	1.63791e+06	7.17273e+06	3.86132e+06	1.53481e+06	0	1.13971e+06	7310.44	46740.8	1.23922e+06	235765	9742.8	191907	817912	2.21027e+06	4934.42	624815	843860	580901	513500	206174
60-34	2.01949e+08	13808190	1.5862e+07	2.62739e+06	156125	1.0343e+07	1.00167e+07	221557	6.78698e+06	1.47751e+07	2.14565e+07	3302.17	9.3422e+06	1.5696e+06	6.3086e+06	769164	1.36311e+06	315763	2.86583e+06	1.20035e+06	2.24869e+07	1.08838e+07	2.09774e+06	2.47431e+06	1.02986e+07	404683	547887	2.72617e+06	3.64086e+06	273769	1.10551e+06	58300.1	2.52306e+06	0	219325	9074.69	278346	107371	183534	6091.66	109531	1.71094e+06	2.78712e+06	1313.53	266867	2548.44	688000	128610	536939
60-35	1.19277e+08	2.21611e+07	3.87279e+07	3.86573e+06	107996	2.54129e+07	2.23541e+07	27234.3	1.67256e+07	1.39428e+07	1.26206e+07	4827.61	7.45462e+06	556983	1.10382e+07	1.26468e+06	2.45633e+06	3.39606e+06	185760	3.3894e+06	7.96568e+06	1.45114e+06	2.15333e+06	2.0232e+06	8.94623e+06	935131	1.23727e+06	1.66699e+06	755790	1.16574e+06	5.62071e+06	264832	1.76914e+06	0	35818.4	2368.91	3.17536e+06	310266	109533	175390	184166	1.06644e+06	1.62283e+06	6292.56	664454	0	562860	905981	309261
60-36	250005977	3.00267e+07	8.00014e+06	4.49747e+06	1.47222e+06	1.02263e+07	2.37854e+07	4.56089e+06	3.07493e+06	2.90519e+07	2.0451e+07	20930.6	3.63682e+07	951745	6.34587e+06	1.65464e+06	422167	310451	314605	2.09351e+06	5.48414e+06	13457.6	2.39676e+06	2.03988e+06	7.05546e+06	287343	633265	384087	2.18457e+06	78615	1.28079e+06	93057	3.91979e+06	0	59847.7	26734.6	257493	127674	57889.4	139277	38560.5	786395	1.11399e+07	34569	208913	21828.1	218403	80890.6	179063
60-37	1.61789e+08	1.53633e+07	3.22675e+07	2.15118e+06	1.66788e+06	1.53586e+07	1.52813e+07	799834	1.37066e+07	1.67353e+07	1.47497e+07	3013.38	1.10729e+07	513425	1.16081e+07	846247	2.35665e+06	483005	245070	3.75452e+06	6.97717e+06	1.26211e+06	2.45272e+06	1.4789e+06	9.47708e+06	1.2554e+06	251723	1.63497e+06	1.55624e+06	587420	4.04675e+06	86639.7	2.53241e+06	0	162156	1515.56	632717	394868	94146.4	23351.1	239499	1.31423e+06	2.39396e+06	275373	629211	75173	917339	453764	397652
60-38	2.62638e+08	3.15149e+07	1.12434e+07	9.86344e+06	241128	2.05469e+07	1.89509e+07	256897	4.93652e+06	2.49643e+07	2.05305e+07	2019.12	1.68989e+07	465512	7.09466e+06	1.80459e+06	1.02388e+06	72666.6	562942	2.05085e+06	5.01722e+06	55898.1	2.55764e+06	1.5245e+06	5.67171e+06	372593	342156	1.36369e+06	1.10734e+06	571641	1.14936e+06	84181.3	3.57341e+06	0	25079.6	643.719	1.04024e+06	194833	179834	2821.06	44303	2.06355e+06	9.59522e+06	5338.67	417139	368.759	442108	94958.4	85971.9
60-39	1.28252e+08	1.42208e+07	3.4208e+07	5.67305e+06	7.34877e+06	1.60976e+07	1.17227e+07	3.22068e+06	1.43034e+07	1.70492e+07	9.84559e+06	4358.57	8.88703e+06	944231	1.10522e+07	798751	1.75641e+06	1.16381e+06	4.04873e+06	4.47283e+06	7.95701e+06	0	2.51935e+06	1.20926e+06	7.67003e+06	1.79855e+06	299720	865205	1.13221e+06	976024	4.87765e+06	209184	2.91399e+06	0	31809.6	4908.13	366137	357763	112848	5463.94	239349	772203	2.23786e+06	3320.7	483902	65.6616	1.06129e+06	364967	298858
60-40	2.38853e+08	2.48864e+07	2.98541e+07	5.3561e+06	1.34875e+06	2.77199e+07	3.1267e+07	2.14469e+06	1.31238e+07	1.69226e+07	1.1975e+07	4986.65	1.69569e+07	1.72986e+06	9.97799e+06	1.40976e+06	3.09859e+06	1.22492e+06	347666	6.3319e+06	4.70561e+06	0	2.02087e+06	2.65477e+06	1.07559e+07	245234	724168	3.38258e+06	2.09543e+06	430963	3.58197e+06	36059.9	2.21078e+06	0	37557.9	5205.74	217487	243867	185568	7666.34	63994.4	1.16432e+06	3.61379e+06	3854.5	437361	225.344	379287	506107	366399
60-41	2.23959e+08	3.91954e+07	1.85882e+07	7.83275e+06	2.70368e+06	1.8969e+07	1.71969e+07	2.69529e+06	8.21753e+06	1.91033e+07	1.59874e+07	1749.18	9.98307e+06	425900	8.12484e+06	2.23611e+06	2.40947e+06	582148	642690	2.37039e+06	9.99655e+06	0	2.41935e+06	1.43052e+06	6.32476e+06	381000	670660	3.21371e+06	1.15109e+06	736195	2.17093e+06	432569	2.2439e+06	0	27606.9	713.967	459484	41295.4	452952	7510.72	100539	1.2376e+06	2.07234e+06	2074.69	1.74238e+06	0	379114	317423	97294.3
N1	1.92238e+08	6.99202e+06	3.42758e+07	7.91525e+06	6.37013e+06	2.36711e+07	1.75967e+07	3.77673e+06	1.58244e+07	9.29826e+06	9.07098e+06	4719.63	1.2422e+07	479967	8.63661e+06	363347	2.1946e+06	191717	312982	3.77002e+06	1.81923e+07	0	1.63779e+06	465257	1.07348e+07	781098	192340	2.06716e+06	891377	1.21272e+06	5.40418e+06	611249	3.28896e+06	0	31307.8	281.522	550252	187513	924917	4901.74	144974	1.61371e+06	2.79508e+06	31014.5	367392	661.257	756289	567923	329744
N2	1.78053e+08	2.31523e+07	3.4405e+07	3.70008e+06	1.27629e+06	3.04691e+07	2.12679e+07	824717	1.52247e+07	1.64164e+07	9.02724e+06	3876.88	1.37782e+07	355904	1.05054e+07	1.1946e+06	3.70863e+06	271125	280219	2.76363e+06	5.4296e+06	13585.6	1.3998e+06	119545	1.28067e+07	1.78179e+06	66701.2	2.20447e+06	1.02429e+06	110410	6.73112e+06	565834	3.85505e+06	0	813305	7544.05	499857	123624	555757	7894.67	146205	2.21887e+06	3.27286e+06	15832.4	1.91956e+06	418544	797965	597139	478020
N3	1.82532e+08	1.92038e+07	2.60615e+07	7.43688e+06	4.43661e+06	4.39781e+07	2.50823e+07	2.97849e+06	1.18126e+07	1.45072e+07	6.49949e+06	2161.75	2.09393e+07	347327	8.69829e+06	1.03068e+06	1.7342e+06	1.35228e+06	458703	3.73801e+06	5.28933e+06	571.064	739557	51542.9	1.05501e+07	653815	423596	1.13168e+06	1.08501e+06	202441	6.27308e+06	973979	3.41642e+06	0	56778.9	1291.86	1.47793e+06	80139	697265	4906.48	60382	1.73306e+06	3.4671e+06	5334.71	971472	18734.5	856885	657976	437094
N4	1.04564e+08	1.14196e+07	2.2909e+07	1.50719e+06	816610	1.79891e+07	1.14827e+07	448476	1.1254e+07	1.00418e+07	5.11782e+06	3595.65	8.20337e+06	441019	8.30002e+06	616801	2.65971e+06	3.80055e+06	224074	3.40125e+06	5.09192e+06	3477.67	1.4807e+06	71742.7	9.06319e+06	1.59315e+06	1.1397e+06	1.71181e+06	454930	118929	4.98406e+06	496833	2.89194e+06	0	179016	1865.62	163779	379563	706105	3.92029e+06	218457	697460	1.37497e+06	35916.5	302541	29118.1	874549	991181	266128
N5	2.25863e+08	3.7521e+07	2.19245e+07	8.88115e+06	1.26379e+06	2.45817e+07	1.82177e+07	731033	9.73956e+06	1.37275e+07	1.15349e+07	2934.47	1.47237e+07	465205	8.69051e+06	1.99048e+06	963100	1.28882e+07	671011	4.67901e+06	9.4641e+06	96027.3	2.36973e+06	427264	7.64439e+06	1.45714e+06	2.18973e+06	451579	653092	526433	6.46202e+06	319993	3.48921e+06	0	577504	7556.44	819711	350358	291832	109190	126775	1.03612e+06	4.58051e+06	19783.4	236370	506666	878538	217858	326040
N9	158579701	8.59043e+07	3.98713e+07	1.66133e+07	182489	3.48462e+07	2.43666e+07	40738.4	1.90569e+07	9.41319e+06	3.43265e+06	5876.27	9.22174e+06	468222	1.14627e+07	4.74054e+06	2.18792e+06	502437	278861	3.76274e+06	4.43811e+06	0	796709	78637.5	6.3373e+06	1.26059e+06	80659.3	1.50387e+06	957483	186427	8.4363e+06	1.59608e+06	3.17952e+06	11.9083	91263.9	9932.92	4.49294e+06	116604	1.31705e+06	5495.3	123528	1.09957e+06	1.7644e+06	2699.12	357406	16765.2	277636	666845	538391
N11	1.51699e+08	3.08594e+07	3.49864e+07	9.9937e+06	1.93379e+06	5.87623e+07	2.50136e+07	473154	1.66085e+07	1.36091e+07	4.94159e+06	3666.11	1.15153e+07	1.10378e+06	1.07027e+07	1.6825e+06	2.71207e+06	233797	190024	4.06011e+06	1.03734e+07	0	1.08537e+06	77141.9	7.74606e+06	1.08517e+06	188429	2.72721e+06	863419	204921	7.17673e+06	115311	3.64036e+06	0	29445.6	551.948	2.88335e+06	73305.6	918820	419550	171193	2.33635e+06	296343	12455.7	654219	0	418986	1.29448e+06	601388
N15	1.9191e+08	1.05574e+07	3.39523e+07	5.7602e+06	1.74648e+07	4.28374e+07	1.71777e+07	9.15874e+06	1.53833e+07	1.43046e+07	6.52205e+06	4938.02	1.78452e+07	504451	1.15594e+07	554065	3.17888e+06	831767	233539	4.47224e+06	5.88252e+06	36354	1.32591e+06	120897	7.68364e+06	964975	592821	1.84747e+06	1.66227e+06	69064.6	7.14709e+06	38115.9	3.50222e+06	0	1.73416e+06	21936.7	1.30878e+06	221062	1.40598e+06	7712.74	105987	1.42138e+06	3.09687e+06	3.55325e+06	562990	769748	648183	678509	1.15922e+06
N16	3.08745e+08	9.51262e+06	1.54354e+07	1.03451e+07	1.49427e+06	3.54631e+07	2.64639e+07	2.03852e+06	6.44131e+06	26346286	1.319e+07	4025.36	2.30794e+07	233791	7.50604e+06	491607	750410	1.08191e+06	332924	1.8724e+06	6.32192e+06	0	2.46739e+06	1.18815e+06	6.57326e+06	501389	1.18007e+06	442378	2.1069e+06	121780	2.91039e+06	8775.8	6.50259e+06	0	59932.8	4021.05	1.00954e+06	620002	166258	24452.4	45751.7	2.28269e+06	1.31807e+07	19369	191195	5082.25	560279	160252	441786
N17	2.64166e+08	4.64989e+07	2.24675e+07	4.56155e+06	9.37426e+06	4.34441e+07	2.315e+07	7.06565e+06	9.93628e+06	1.14165e+07	8.92223e+06	2610.51	2.13133e+07	517839	8.84331e+06	2.50018e+06	1.6185e+06	7.6595e+06	298994	4.02059e+06	2.66754e+07	30788.1	1.08871e+06	122146	7.1465e+06	667880	2.06286e+06	2.23432e+06	1.68285e+06	308140	3.6156e+06	4.56373e+06	2.66108e+06	0	900379	718.393	1.98547e+06	94419.2	866167	7202.69	82784	2.03064e+06	4.11082e+06	988653	213903	557514	408455	310219	402119
N18	1.91518e+08	1.48547e+07	1.99891e+07	4.19862e+06	3.18326e+06	2.83533e+07	17630342	1.45468e+06	9.02349e+06	7.98805e+06	4.61485e+06	4617.71	1.16778e+07	482486	6.82916e+06	790812	1.45326e+06	136134	353277	1.52151e+06	1.6897e+07	9349.64	864865	117075	7.64213e+06	976457	153963	799717	641430	775176	4.62796e+06	637669	2.14605e+06	0	282407	16625.2	2.44036e+06	226718	795665	158561	97465.9	704468	2.94388e+06	437211	831085	142163	362235	358022	111156
N19	2.13998e+08	7.84878e+07	1.91286e+07	2.31888e+07	1.9171e+06	2.02509e+07	1.40166e+07	1.35077e+06	8.63343e+06	1.55584e+07	7.31491e+06	3421.01	1.30551e+07	412609	8.70791e+06	4.27102e+06	1.0842e+06	642789	626055	2.11701e+06	4.23165e+06	0	1.11345e+06	118874	7.8036e+06	403049	54256.2	1.4357e+06	1.02141e+06	3.08742e+06	3.21871e+06	9.97787e+06	2.77993e+06	0	269711	4007.83	1.31316e+06	167144	660776	5866.69	57837.3	1.76489e+06	3.4636e+06	11666.4	200057	8500.52	488382	380833	427907
N20	2.599e+08	4.47202e+07	2.0228e+07	1.16033e+07	3.2808e+07	3.40123e+07	1.6188e+07	2.0905e+07	8.55183e+06	1.36078e+07	6.77352e+06	2801.05	1.25425e+07	437318	8.69537e+06	2.39478e+06	1.07848e+06	208794	528718	7.27553e+06	1.23111e+07	52910.4	785800	65926.7	1.28483e+07	1.12554e+06	551139	1.26734e+06	1.03284e+06	260210	4.6535e+06	97042.3	2.68609e+06	0	321951	435.717	688968	133121	578673	6831.03	102113	1.54328e+06	5.35723e+06	47321.3	92739.6	109902	822211	349119	646878
N22	2.83052e+08	3.37271e+07	1.66667e+07	6.03147e+06	7.74425e+07	4.57256e+07	3.20861e+07	6.23351e+07	7.20635e+06	1.63276e+07	1.53559e+07	4095.1	1.67855e+07	372694	9.28305e+06	1.84489e+06	645971	113331	597106	4.29552e+06	6.78748e+06	920.85	2.91178e+06	1.05671e+06	7.30392e+06	511391	136143	450123	1.82549e+06	91842.1	2.39767e+06	69374.1	3.06216e+06	0	59202.2	3706	3.49886e+06	427876	366154	4428.59	81751.5	1.58558e+06	7.22756e+06	113725	324861	2839.84	445736	269567	529942
N23	1.68227e+08	3.09422e+07	3.34908e+07	4.22849e+06	357817	2.77624e+07	2.20494e+07	87060.5	1.55408e+07	1.52003e+07	5.55527e+06	3837.51	1.97198e+07	521260	1.17935e+07	1.678e+06	2.94183e+06	5.36022e+06	297227	3.55148e+06	8.29608e+06	0	979994	59477.4	7.36139e+06	1.0266e+06	1.07933e+06	1.93587e+06	1.83295e+06	230973	6.4394e+06	125863	1.90773e+06	0	33020.6	9257.44	2.61151e+06	237244	1.06042e+06	5733.48	121140	1.18688e+06	1.65919e+06	12038	468428	141.067	480609	614127	968233
N25	1.25065e+08	5.63007e+07	3.55071e+07	8.00862e+06	3.26178e+06	3.58428e+07	1.82483e+07	1.02725e+06	1.59066e+07	1.07565e+07	2.9292e+06	334399	8.34188e+06	613987	9.19388e+06	3.05461e+06	2.12302e+06	1.68147e+06	533339	1.17175e+07	6.40642e+06	0	935327	95873.2	8.06166e+06	1.0746e+06	730507	1.87817e+06	924130	323386	8.23536e+06	277398	2.26803e+06	0	37746.5	6823.6	2.18862e+06	234890	896462	5503.22	139257	1.50011e+06	833783	7184.1	204550	0	362551	484465	444154
N26	1.63162e+08	2.61251e+07	2.65436e+07	6.4303e+06	1.19783e+07	9.87332e+06	9.464e+06	9.90497e+06	1.24048e+07	1.03919e+07	1.33624e+06	6178.93	6.30125e+06	677163	1.01819e+07	1.41349e+06	801483	3.7971e+06	571148	5.49866e+06	2.08725e+07	0	588578	106429	3.66492e+06	1.14099e+06	1.76257e+06	532432	520413	3.44914e+06	6.90919e+06	269599	1.65241e+06	0	147631	9265.06	208744	59660.5	942873	10854.4	227852	779865	899338	159777	618641	97086.2	126881	483013	143052
N27	1.58796e+08	5.18832e+06	3.85117e+07	2.16449e+06	3.80785e+06	3.50335e+07	2.60299e+07	854550	1.76102e+07	1.05039e+07	2.59678e+06	5212.46	1.05081e+07	739985	1.041e+07	268554	3.18356e+06	2.92005e+06	855741	3.75068e+06	1.45584e+07	15295	756098	52144.1	6.98912e+06	1.03426e+06	1.16869e+06	4.77353e+06	735466	83640.7	9.05655e+06	28657.9	2.54296e+06	0	106150	7250.87	1.12528e+06	247232	873720	8312.64	118582	1.17455e+06	1.08741e+06	2146.89	506049	1607.74	384575	709184	668249
N29	141955489	7.92654e+06	2.54181e+07	3.60588e+06	7.39606e+06	7.88399e+06	8.08764e+06	2.20278e+06	1.16286e+07	8.54326e+06	2.57375e+06	3652.99	7.10034e+06	410144	8.54644e+06	426686	2.59617e+06	184901	633123	1.72937e+06	7.26146e+06	6471.11	712856	35708.4	6.27232e+06	706768	178796	1.3235e+06	908961	220951	5.30302e+06	457295	2.29645e+06	0	799138	1454.74	147275	283761	679310	3.72446e+06	50368.8	1.01977e+06	1.03478e+06	86860.8	315436	497471	349076	703062	1.06122e+06
N30	1.61048e+08	1.29841e+08	3.96325e+07	1.27743e+07	7.40839e+06	2.6343e+07	3.02905e+07	2.04586e+06	1.85077e+07	1.06766e+07	4.41159e+06	3949.56	1.164e+07	562276	1.14931e+07	7.02936e+06	2.15369e+06	5.51932e+06	570827	4.9401e+06	1.3527e+07	37664.9	1.82141e+06	182063	6.44091e+06	609832	1.57512e+06	1.71363e+06	1.0797e+06	753850	5.64785e+06	1.8511e+06	2.6523e+06	0	136965	259.804	949185	168847	482696	4354.08	97985.1	1.48444e+06	1.01224e+06	17511.4	184858	4991.32	772801	1.00724e+06	232805
N32	1.80442e+08	4.77242e+06	3.83396e+07	673542	152238	1.02318e+07	6.74032e+06	269084	1.81017e+07	1.421e+07	3.90987e+06	4510.34	1.0782e+07	471612	1.08567e+07	247518	3.70085e+06	2943.17	452176	2.61474e+06	5.38348e+06	1020.91	729126	48648.5	8.53219e+06	889975	47852.6	2.18835e+06	922396	1.10242e+06	7.90672e+06	71222	2.68647e+06	0	246368	0	135575	325623	677767	2854.43	140980	1.74061e+06	1.88827e+06	1947.84	863323	77689.5	755087	904157	804706
N33	1.59316e+08	7.76837e+06	2.49128e+07	2.25609e+06	2.23055e+06	3.78457e+07	21578560	1.5346e+06	1.08525e+07	1.2702e+07	5.99622e+06	14348.8	1.34495e+07	346835	8.22858e+06	406638	1.93743e+06	39582.6	781901	4.74694e+06	4.63287e+06	4338.47	1.09837e+06	43543.4	9.44781e+06	1.46494e+06	126929	1.02999e+06	812476	140472	6.20268e+06	342965	2.59608e+06	0	144800	19194	346061	309969	453335	524305	169577	1.12404e+06	2.06425e+06	314050	1.93428e+06	182507	901097	419584	426794
N35	1.7221e+08	1.40584e+07	3.33767e+07	5.99201e+06	4.15304e+06	1.24463e+07	1.34993e+07	3.56927e+06	1.49627e+07	1.03702e+07	1.86241e+06	4318.4	1.16987e+07	614558	1.01272e+07	742831	1.77628e+06	256667	405161	2.49265e+06	8.71303e+06	18352.9	416346	57702.6	7.71907e+06	1.09137e+06	243330	1.16388e+06	1.15069e+06	485731	6.26024e+06	108535	2.37286e+06	0	320633	2001.79	100507	519625	985658	6068.96	76201.7	1.38624e+06	1.74457e+06	1.17169e+06	886564	219542	407836	417328	596643
N36	1.67689e+08	3.77957e+06	3.78831e+07	1.6697e+06	5.27483e+06	1.10407e+07	1.13095e+07	4.2116e+06	1.68742e+07	1.05829e+07	5.03794e+06	6219.74	9.45176e+06	595906	1.1163e+07	199580	1.55686e+06	10853.8	216399	3.39747e+06	7.40842e+06	10893.2	1.45488e+06	99787.8	1.01476e+07	962224	174283	962115	1.13997e+06	822590	7.17636e+06	39575.8	2.3099e+06	0	43460.2	3304.53	125586	899029	775760	4525.1	94164.8	1.34032e+06	1.8645e+06	7025.6	481218	4139.29	464176	740673	733033
N38	2.60783e+08	2.38958e+07	1.78941e+07	8.05664e+06	2.13028e+07	1.74142e+07	2.00928e+07	1.59155e+07	7.60705e+06	1.12593e+07	8.72822e+06	4561.59	1.31557e+07	381487	7.87631e+06	1.25167e+06	825576	215856	892568	2.12461e+06	7.75451e+06	2319.42	1.41338e+06	217226	9.49241e+06	447829	428484	658872	1.18714e+06	223291	3.83809e+06	282131	2.56125e+06	0	133885	2913.78	745423	253819	879943	16752.8	66576.4	2.63879e+06	3.90447e+06	93189	1.12129e+06	57790.4	375412	154866	250646
N39	1.71406e+08	1.55257e+06	3.63085e+07	1.05922e+07	21832.9	1.33225e+07	5.89239e+06	15640.7	1.66924e+07	9.75371e+06	6.80734e+06	2732.44	1.14691e+07	746721	9.27591e+06	79393.9	844636	0	633234	1.75968e+06	1.30719e+07	1.10178e+06	1.91835e+06	131364	1.08111e+07	768284	15285.5	708139	518625	3.11645e+06	6.79522e+06	1.49568e+06	2.26344e+06	0	2.48118e+06	2144.91	19763.5	662943	293657	10685	84842.6	1.17399e+06	2.07657e+06	5141.81	2.91357e+06	1.95545e+06	720234	435805	664615
N41	1.66378e+08	2.70856e+07	2.60471e+07	7.30149e+06	6.85256e+06	3.22991e+07	1.91353e+07	1.46226e+06	1.08442e+07	8.00571e+06	4.97692e+06	2212.32	1.2257e+07	333027	8.55395e+06	1.49834e+06	1.93363e+06	1.95936e+06	592263	3.55343e+06	1.59813e+07	147.984	899226	38442.8	8.23146e+06	875763	871651	580974	804363	1.1016e+06	4.31903e+06	716589	2.48149e+06	0	43548.9	3162.14	2.06752e+06	252268	636790	2.18678e+06	110731	778476	2.46032e+06	50021.3	229469	12078.9	524980	267180	415853
N42	182906188	1.3144e+07	2.76966e+07	2.11456e+06	1.69191e+06	2.1307e+07	2.18174e+07	984146	1.17967e+07	1.14682e+07	4.41341e+06	3041.58	1.44939e+07	562235	1.0796e+07	702860	2.40224e+06	223672	257249	2.43002e+06	1.02557e+07	0	834085	57679	8.12604e+06	895723	279530	2.58887e+06	857326	822555	5.0327e+06	148854	2.33621e+06	0	31301.7	3735.36	256239	131397	1.06007e+06	315486	80099.5	1.27382e+06	1.92199e+06	4663.53	710335	0	331725	471489	417429
N44	2.02761e+08	1.14479e+07	3.1235e+07	1.19527e+07	1.34025e+06	1.26585e+07	7.5703e+06	612634	1.38721e+07	9.36364e+06	5.37786e+06	5502.8	9.71165e+06	454202	9.56925e+06	622345	1.44812e+06	2.79575e+06	396886	4.29994e+06	2.25033e+07	67791.3	1.40694e+06	87619.4	9.90085e+06	841687	861896	1.93345e+06	1.12451e+06	989355	5.23563e+06	2.92318e+06	2.18954e+06	0	476457	6.72349e+06	41742	432345	352047	9025.86	60064	1.01074e+06	2.30313e+06	182707	342898	343431	581571	336892	1.03525e+06
N45	1.45217e+08	1.18517e+07	23806428	9.72885e+06	1.03112e+07	9.54598e+06	1.47643e+07	5.56167e+06	1.06997e+07	1.48353e+07	3.47971e+06	4273.71	9.98424e+06	391134	7.8937e+06	618782	3.49086e+06	925210	338142	2.0439e+06	4.40218e+06	18841.6	892511	116697	7.71104e+06	513538	999235	2.63655e+06	651729	1.55431e+07	6.53183e+06	752841	2.46206e+06	0	557001	573.646	55356.7	70009.4	766087	9533.67	51562.2	1.50621e+06	1.38819e+06	6.80749e+06	448304	480604	689112	606618	173034
N46	1.78585e+08	1.87461e+07	4.0353e+07	2.36922e+06	2.15499e+07	1.50019e+07	1.65723e+07	1.22936e+07	1.71507e+07	1.05835e+07	3.08101e+06	3304.63	8.14354e+06	479289	1.12428e+07	1.015e+06	2.47616e+06	1.06197e+06	329088	3.87823e+06	1.02283e+07	0	1.24228e+06	168018	7.32507e+06	1.02484e+06	373275	4.46296e+06	969638	117889	5.05073e+06	30872	2.19087e+06	0	41423.2	14254.4	552293	196441	678091	3357.77	120623	736733	1.20459e+06	68543.9	1.19751e+06	194.972	283301	662876	694398
N47	289018515	4.51982e+07	2.44468e+07	1.11815e+07	133203	1.13079e+07	1.55606e+07	139455	1.02951e+07	1.55196e+07	9.75172e+06	3319.75	1.59743e+07	534926	8.596e+06	2.45907e+06	1.9394e+06	1.39304e+07	464391	8.18343e+06	7.75455e+06	2083.35	1.94942e+06	213110	1.02398e+07	684383	4.80343e+06	1.42763e+06	1.67053e+06	5.14428e+06	4.10118e+06	727209	3.56293e+06	0	51686.1	7664.46	41051.2	241014	104278	2936.53	89591.8	1.50157e+06	3.56079e+06	5541.86	480369	11588	1.65453e+06	521120	516301
N49	1.44308e+08	1.83846e+07	2.78952e+07	6.62042e+06	931933	3.37725e+07	1.41692e+07	270840	1.252e+07	1.239e+07	6.04894e+06	2677.93	1.0912e+07	541778	8.41551e+06	966939	2.17787e+06	5.01e+06	500950	4.14009e+06	5.30793e+06	3045.15	1.73319e+06	62830.3	7.30222e+06	991494	1.43742e+06	2.81911e+06	1.0615e+06	444376	4.63772e+06	566444	2.48654e+06	0	29596.2	5670.17	3.87829e+06	253801	227591	6176.24	127474	1.50545e+06	1.79723e+06	5889.2	476710	169.031	517716	592113	678621
N51	1.19001e+08	2.60554e+07	3.81996e+07	5.13872e+06	1.48571e+07	8.85113e+06	7.30766e+06	5.07174e+06	1.80544e+07	9.40497e+06	2.85848e+06	2710.25	5.90368e+06	522281	1.02513e+07	1.35174e+06	545525	519783	1.15508e+06	2.58699e+06	1.31316e+07	421544	903741	42953.5	6.0601e+06	1.56742e+06	377898	338937	498742	399616	5.12294e+06	475444	1.96439e+06	0	1.44551e+06	10873.3	136262	184604	898777	10049.6	127645	680914	1.04502e+06	250921	168310	1.38808e+06	623768	303244	551410
N52	3.38833e+08	3.321e+07	2.36059e+07	9.48572e+06	739117	3.47321e+07	2.42756e+07	323460	1.03652e+07	1.56204e+07	1.34444e+07	4.09241e+07	1.50866e+07	402172	8.8943e+06	1.77859e+06	550009	5.03787e+06	589959	3.47842e+06	2.99684e+07	60573.5	2.03871e+06	121174	9.24825e+06	438941	622241	303807	1.97757e+06	466802	2.58276e+06	192277	3.64194e+06	0	232381	2.14257e+07	2.68193e+06	48555.2	469035	37191.6	63332.4	1.68975e+06	4.762e+06	65160.1	106788	92858.4	548250	242444	412088
N53	1.44416e+08	1.24541e+07	3.17799e+07	3.1123e+06	688314	1.73343e+07	1.47677e+07	579758	1.47649e+07	1.22446e+07	3.99692e+06	15977.7	8.97559e+06	939816	1.17622e+07	665724	1.5573e+06	45683.4	406953	2.42007e+06	6.69858e+06	54454.4	800939	72883	7.78945e+06	955638	105929	1.47283e+06	597090	294138	6.21897e+06	208034	2.05264e+06	0	210552	857.629	327791	271992	767364	10473.6	192082	1.08217e+06	1.70876e+06	3951.68	3.32346e+06	123066	403411	680801	1.00506e+06
N55	1.84641e+08	7.07612e+07	3.25612e+07	9.91735e+06	5.08055e+06	3.39272e+07	2.58473e+07	1.55904e+06	1.50114e+07	9.7009e+06	4.71362e+06	12626.9	9.10013e+06	552346	1.1115e+07	3.77511e+06	637472	5.37061e+06	630428	9.00471e+06	7.42038e+06	0	1.20779e+06	64987.8	7.654e+06	838252	1.58082e+06	390762	883961	1.01984e+06	5.19214e+06	496849	2.48282e+06	0	48810.2	13354.1	3.06129e+06	399707	770457	20714.4	119420	1.02753e+06	1.67102e+06	16742	230536	457.031	852596	896789	385640
N56	1.15763e+08	2.11958e+07	2.44012e+07	5.38938e+06	104437	2.5404e+07	1.7257e+07	90806.8	1.16022e+07	1.26004e+07	4.97367e+06	4842.19	9.63381e+06	448768	8.102e+06	1.10691e+06	2.20247e+06	157334	4.57902e+06	4.5587e+06	5.13991e+06	0	1.69648e+06	148432	6.92418e+06	394712	155603	1.17732e+06	994271	876098	3.77781e+06	321847	2.81651e+06	0	29462.7	1215.23	711496	215119	986367	579943	78394.1	769898	1.34832e+06	5433.77	164893	83.7406	1.84347e+06	718864	431658
N57	2.59092e+08	5.96268e+06	1.7474e+07	3.03531e+06	240885	5.96417e+06	1.12004e+07	237146	7.80211e+06	1.83997e+07	2.61098e+07	49278	1.10754e+07	570658	6.9731e+06	297452	524589	0	898270	4.82534e+06	1.34941e+07	344714	3.33073e+06	1.93348e+06	9.96164e+06	626110	88324.1	1.17233e+06	1.09232e+06	481417	2.47899e+06	630312	5.02878e+06	0	1.27945e+06	1814.27	44815.8	1.15368e+06	121015	5222.21	81386.8	1.07092e+06	6.03106e+06	19518.6	454762	1.24281e+06	809396	211097	282250
N58	206550909	4.16877e+06	3.05682e+07	3.78926e+06	1.45177e+06	1.39379e+07	5.59898e+06	526567	1.39885e+07	1.06187e+07	5.9681e+06	4222.65	1.08638e+07	580407	9.65655e+06	217890	3.27752e+06	188923	594973	4.08688e+06	7.32104e+06	100851	1.51659e+06	136023	9.62824e+06	919499	478157	3.3013e+06	851084	323454	5.79805e+06	382335	2.31455e+06	0	342444	8674.38	156582	164370	451206	15941.1	86678.6	1.15866e+06	2.29478e+06	337567	173862	187984	545063	750214	372232
N59	1.84343e+08	1.7563e+07	2.74895e+07	6.82925e+06	759834	2.36955e+07	2.05322e+07	115310	1.27819e+07	1.07905e+07	7.73563e+06	5212.98	1.39305e+07	536304	8.57771e+06	951552	1.4437e+06	2.30261e+06	344451	2.37455e+06	1.37462e+07	11257.4	1355325	112779	7.5836e+06	543591	1.00658e+06	2.95556e+06	1.28249e+06	1.11087e+06	3.91783e+06	124007	2.40518e+06	0	254267	1331.41	820696	329621	1.1612e+06	4324.54	68010.7	1.31509e+06	1.78233e+06	77967.8	134002	285957	1.19439e+06	538430	503711
N60	169487042	2.98699e+07	2.16462e+07	7.15312e+06	48874.5	3.00085e+07	2.2762e+07	35214.4	9.32531e+06	2.95922e+07	1.53578e+07	620615	1.86693e+07	581407	7.7557e+06	1.57551e+06	2.24566e+06	111757	320792	2.78296e+06	6.69747e+06	0	2.80724e+06	1.0638e+06	6.70091e+06	398323	399489	2.86066e+06	1.93495e+06	185136	2.31644e+06	273194	4.18352e+06	0	39804.6	157.21	1.11845e+06	196547	376161	4361.46	46578.6	1.71127e+06	6.73808e+06	5559.14	3.18024e+06	5973.14	467333	475259	435070
N61	1.63283e+08	1.28275e+07	3.20215e+07	4.3268e+06	235309	1.19947e+07	1.22609e+07	192783	1.4015e+07	1.33381e+07	8.63685e+06	2117.63	3.76212e+07	443645	1.0184e+07	692517	1.77303e+06	239516	326626	4.29686e+06	6.06625e+06	11112.5	2.73128e+06	1.3807e+06	5.66401e+06	1.15712e+06	456720	3.28562e+06	3.30742e+06	704285	5.41135e+06	78825.5	2.9658e+06	0	61595.8	5137.62	59015.1	278837	376238	19888.3	143213	1.08125e+06	1.57736e+06	1717.03	228509	872.433	608797	477314	999606
N62	2.46041e+08	2.61615e+07	2.19613e+07	2.71424e+06	6.22067e+06	1.26369e+07	2.58388e+07	4.87798e+06	9.50852e+06	1.39535e+07	1.5281e+07	4155.13	1.35511e+07	934369	8.95873e+06	1.36442e+06	1.70333e+06	2.30815e+06	438283	3.3486e+06	6.5044e+06	40720.9	2.46981e+06	1.12135e+06	7.81088e+06	727279	1.1884e+06	2.0884e+06	1.45173e+06	579291	3.60395e+06	123265	3.13112e+06	0	254148	2230.52	179623	140589	613792	4627.25	64251.8	1.1933e+06	3.55911e+06	569305	793732	236181	493240	707708	364320
N63	1.6729e+08	1.11836e+07	2.32998e+07	4.77641e+06	1.31097e+06	2.94877e+07	2.21927e+07	199490	10452537	1.13282e+07	4.80518e+06	2380.37	1.25103e+07	360330	7.89406e+06	604441	2.5416e+06	50765.5	487078	3.60556e+06	3.21242e+06	44877.9	740800	55368.3	9.35331e+06	384394	133942	2.74966e+06	926193	150272	5.27475e+06	128300	2.57712e+06	0	150415	151.702	1.70165e+06	53610.7	857096	9813.16	40706.1	999342	2.51532e+06	5431.94	563335	8821.01	383596	698817	252855
N64	1.21592e+08	1.71563e+07	2.26956e+07	6.47725e+06	3.74104e+06	1.39994e+07	8.26341e+06	2.75579e+06	1.00955e+07	1.33197e+07	8.64716e+06	4273.17	9.67732e+06	432864	8.2237e+06	932359	314834	1.4605e+06	703264	1.8073e+06	1.34255e+07	58561.7	1.48616e+06	143453	1.05757e+07	341453	526725	318881	869486	1.58964e+06	5.71566e+06	249858	3.29382e+06	0	24801.6	5919.88	44668.6	240404	904787	11440.4	30984.2	763913	1.8761e+06	89645.6	388516	426.789	926092	656564	362550
N65	1.45282e+08	2.11452e+07	2.37563e+07	9.17883e+06	2.14455e+07	9.31806e+06	9.24624e+06	1.71433e+07	1.12038e+07	1.30951e+07	3.56053e+06	5069.29	8.79837e+06	452716	1.01374e+07	1.13073e+06	1.43231e+06	2.59343e+06	469654	2.52343e+06	10315997	0	743980	52586.7	6.29737e+06	1.01904e+06	674745	607549	1.6478e+06	392813	6.06998e+06	249374	2.7238e+06	0	37741.2	45563.9	259512	519324	1.18093e+06	2.44114e+06	129163	2.27691e+06	1.76711e+06	122538	542295	462.943	613843	1.28821e+06	754709
N66	1.27246e+08	5.67962e+07	2.91823e+07	7.19496e+06	1.00812e+07	4.40165e+07	3.23407e+07	4.44693e+06	1.39556e+07	1.44883e+07	3.8686e+06	4176.02	8.75795e+06	607812	1.10861e+07	3.08182e+06	1.34092e+06	615306	562734	3.69303e+06	1.01233e+07	3905.23	1.19266e+06	108839	7.5348e+06	1.40867e+06	309943	934211	642100	115342	6.89548e+06	2.24112e+06	3.00757e+06	0	383494	4472.94	4.65077e+06	33655.4	633012	6253.93	148612	1.2782e+06	1.22247e+06	10506.9	807059	51002.1	559942	475042	578677
N68	1.76616e+08	3.05024e+07	2.86552e+07	7.40404e+06	2.49755e+06	1.27996e+07	1.62411e+07	1.8061e+06	1.36322e+07	1.42713e+07	7.00981e+06	4352.07	1.15429e+07	530095	1.09891e+07	1.58217e+06	1.76086e+06	491071	2.50602e+06	3.70399e+06	1.12145e+07	85762.1	1.09792e+06	60969.2	8.32699e+06	862359	347344	1.43626e+06	1.04757e+06	503423	6.52703e+06	179072	3.738e+06	0	217284	803.088	372219	354875	475527	5350.57	136969	2.34588e+06	2.75902e+06	58156.4	875493	105258	928650	457444	428383
N69	1.48869e+08	6.83223e+06	1.89345e+07	1.11122e+07	1.13298e+06	1.51451e+07	2.33307e+07	2.0479e+06	8.26324e+06	3.0634e+07	1.44097e+07	3273.35	1.66396e+07	299596	9.85343e+06	357743	679408	31075.1	1.7165e+06	2.15789e+06	3.48057e+06	0	2.71363e+06	1.28447e+06	8.93033e+06	592047	185951	401528	1.70037e+06	66066.1	5.17441e+06	164855	4.13715e+06	0	860103	1845.86	282947	487485	380253	2.67944e+06	78953.7	961668	7.21485e+06	12082.7	186187	28933.7	753866	406382	493352
N70	2.04185e+08	1.07013e+07	2.31737e+07	3.45546e+06	654394	6.76536e+06	1.1627e+07	916339	1.10122e+07	1.54861e+07	1.00629e+07	4570.73	1.45845e+07	402009	1.12109e+07	562899	1.14619e+06	35149.8	277901	1.62294e+06	5.15286e+06	482.893	1.43779e+06	78522.8	8.73382e+06	675952	187513	518281	1.49711e+06	68560.9	4.47726e+06	68999.9	3.50528e+06	0	45074.5	16843	235206	382822	686616	7277.63	87276.9	1.92165e+06	4.13654e+06	21276.7	578144	595.296	684863	533700	946954
N71	2.01167e+08	1.84256e+07	3.22517e+07	4.21301e+06	2.71145e+06	2.97602e+07	1.78354e+07	1.11352e+06	1.51047e+07	1.14171e+07	6.09765e+06	3967.22	3.3662e+07	462930	1.19318e+07	990929	3.20914e+06	1.98598e+06	517639	2.41377e+06	3.05821e+06	8507.47	1.94139e+06	274411	5.86447e+06	530658	586950	5.10866e+06	2.87357e+06	166132	5.86741e+06	103361	2.96559e+06	0	58275.9	948.369	899190	181800	1.02679e+06	5401.17	70118.1	1.32601e+06	1.84094e+06	57009.5	414411	10713.8	487530	851279	1.4171e+06
N73	1.77774e+08	2.93052e+06	4.74288e+07	1.19354e+06	106658	1.67469e+07	1.18186e+07	54678	2.19073e+07	1.01277e+07	4.21983e+06	3622.85	8.23038e+06	594102	1.29296e+07	151035	2.43629e+06	30724.2	108121	1.86967e+06	2.90567e+06	3154.86	2.19212e+06	292952	7.96336e+06	761038	88716.7	1.42195e+06	949720	26018.4	7.80914e+06	119110	2.13393e+06	0	230551	487.139	170283	80438.3	675495	762078	69234.1	1.63929e+06	1.5305e+06	754.267	1.89456e+06	40633	623555	827435	915771
N74	1.76122e+08	5.56211e+06	3.14161e+07	1.19938e+07	595184	5.43299e+06	4.6948e+06	443401	1.4341e+07	1.13402e+07	6.56869e+06	4991.43	9.95254e+06	3.89358e+06	9.92301e+06	288133	528100	108989	835066	2.22747e+06	2.00371e+07	7532.03	2.76962e+06	409893	6.11501e+06	1.18227e+06	195848	618260	912138	313458	4.63089e+06	247393	3.07531e+06	0	35131.9	1339.96	147296	380965	622528	6343.39	236417	1.59313e+06	906616	112706	298288	66.6044	616138	416462	634867
N75	1.74942e+08	2.34792e+07	2.63834e+07	2.84574e+06	6.59106e+06	1.04227e+07	1.22946e+07	2.92836e+06	1.24938e+07	6.55314e+06	4.65389e+06	4915.9	8.99598e+06	569323	1.10865e+07	1.27917e+06	566108	417140	570115	1.06149e+06	1.09662e+07	99115.9	1.83005e+06	383145	7.98282e+06	1.51635e+06	292923	313180	779992	310125	5.15257e+06	378793	2.02386e+06	0	703836	504.499	231002	162687	1.06168e+06	5310.31	295115	547717	1.57891e+06	3.14608e+06	1.05058e+06	735328	403973	462396	402054
N77	2.58978e+08	1.8619e+07	2.92659e+07	2.43355e+06	601318	2.84504e+07	2.43964e+07	297954	1.272e+07	1.22224e+07	9.59556e+06	3698.37	1.468e+07	424669	1.15449e+07	1.0085e+06	3.18343e+06	222556	151698	4.10007e+06	1.45029e+06	11096.7	2.48241e+06	399592	1.13954e+07	654166	281967	4.42049e+06	1.44538e+06	47007.6	5.44916e+06	79619.6	3.45184e+06	0	314690	11096.5	1.02922e+06	71867.2	746126	4328.87	54970.2	1.24158e+06	3.36056e+06	8258.41	490730	41269	541574	662714	648678
N78	2.69236e+08	1.16623e+07	1.85489e+07	4.34472e+06	1.69603e+06	6.58005e+06	1.02265e+07	2.38248e+06	7.70304e+06	2.9801e+07	2.35867e+07	75862.9	1.85623e+07	416025	7.50058e+06	607985	668439	18586	849532	1.08762e+07	1.84766e+07	43943.8	3.75041e+06	929169	9.1479e+06	614067	135935	494229	2.29731e+06	204401	3.4552e+06	3.8407e+06	5.13162e+06	0	375945	4838.23	101827	617840	71276.3	8191.16	49516.4	1.27328e+06	8.29796e+06	11641	880073	237833	557549	345682	615626
N79	1.32379e+08	1.83564e+07	3.49095e+07	1.97942e+06	6.79082e+06	1.47844e+07	1.67953e+07	3.34505e+06	1.66136e+07	1.14525e+07	4.88732e+06	5025.23	1.88214e+07	652080	9.8152e+06	994822	1.6587e+06	4.08428e+06	208262	4.03345e+06	1.98356e+07	12761.4	2.51262e+06	1.11723e+06	7.97646e+06	711395	1.23369e+06	1.26824e+06	2.41752e+06	893149	6.8965e+06	487993	2.19532e+06	0	1.4918e+06	1928.35	182891	52673.5	450262	8360.88	118420	1.12318e+06	840533	249648	339424	413708	742404	820185	931841
N80	1.06508e+08	1.05378e+07	3.95828e+07	557408	1.82115e+06	6.83777e+06	1.13469e+07	2.91681e+06	1.60566e+07	1.79741e+07	1.03806e+07	2632.57	1.18274e+07	840298	1.35042e+07	560648	561182	1128.34	467123	3.15467e+06	3.3705e+06	2773.58	2.63268e+06	1.39825e+06	1.22812e+07	2.89133e+06	34989.5	321126	954746	27549	7.00555e+06	20275.7	3.42733e+06	0	1.11724e+06	4910.43	21120.7	245583	475699	4482.86	342042	1.47719e+06	2.14428e+06	527893	2.30102e+06	516955	387043	363679	482080
N81	1.83709e+08	5.3368e+06	3.30364e+07	1.26696e+06	93627.6	2.8781e+07	1.43189e+07	45842.3	1.32737e+07	9.59937e+06	5.278e+06	3622.67	1.46128e+07	389166	9.70465e+06	278924	1.92599e+06	360.918	166256	3.44294e+06	2.54259e+06	0	892024	39223.9	1.00302e+07	931644	16932	1.10847e+06	1.38727e+06	8948.64	5.58254e+06	52220.8	2.45105e+06	0	40517.9	12905.7	1.64134e+06	190366	841045	41216.5	78784.5	1.57703e+06	1.98379e+06	65061.2	163276	0	346878	452687	830152
N83	182432252	4.60413e+07	1.85027e+07	9.34626e+06	2.37806e+06	3.60507e+07	2.03551e+07	679493	7.50822e+06	1.81641e+07	1.70686e+07	2820.02	1.33535e+07	279428	6.4944e+06	2.48106e+06	672673	1.3659e+07	816878	2.84398e+06	3.98038e+06	93703.2	3.49454e+06	795957	8.31893e+06	336902	3.26855e+06	842306	868557	3.41631e+06	1.9169e+06	324370	3.91284e+06	0	945671	7070.57	4.72771e+06	65359.8	340113	5283.48	57230.4	1.08521e+06	4.45424e+06	84694.3	116981	601473	927073	349956	256556
N84	1.31191e+08	5.2821e+06	4.04762e+07	6.71511e+06	5.66667e+06	8.42094e+06	7.56489e+06	3.84024e+06	1.8299e+07	1.22985e+07	5.40689e+06	3816.46	9.89753e+06	472636	1.22883e+07	278746	2.68943e+06	74427.3	360092	595319	6.44449e+06	9105.68	1.93222e+06	418260	6.47276e+06	2.3635e+06	403154	2.10113e+06	898598	655446	5.67773e+06	26216.4	2.58936e+06	0	483330	0	76828.9	255563	1.05162e+06	3205.64	394528	1.40563e+06	805140	8306.63	300961	40020.9	316353	566758	655713
N85	1.02733e+08	5.96228e+06	3.51348e+07	2.52099e+06	4.13954e+06	1.71517e+07	8.55108e+06	1.61367e+06	1.55482e+07	1.34364e+07	3.11091e+06	3892.27	8.06631e+06	908801	8.73377e+06	310720	5.92903e+06	218002	377857	1.88014e+06	7.20628e+06	8029.7	1.73155e+06	236071	5.45787e+06	763088	185337	2.37371e+06	534040	772886	5.32745e+06	351566	2.67112e+06	0	357247	1222.04	81418.7	310148	758553	3.59846e+06	143450	1.17756e+06	837564	110564	2.06656e+06	326152	927952	1.09156e+06	545909
N87	1.51541e+08	3.96938e+06	2.04805e+07	5.38752e+06	298013	8.92399e+06	2.33195e+06	82627.5	8.75309e+06	5.73126e+06	5.40437e+06	10510.9	7.32191e+06	832165	7.59201e+06	200744	178204	158846	2.00707e+06	942160	1.92739e+07	13692.5	2.5373e+06	351375	6.50267e+06	677611	235481	272246	994738	1.24947e+06	3.41252e+06	958941	2.32115e+06	0	28158.3	1.80328e+07	262906	205680	325290	11021.5	73049.4	761760	1.19887e+06	3108.08	228798	124.247	647118	284356	578572
N88	2.82746e+08	1.34851e+07	2.64747e+07	2.30424e+06	1.49897e+06	1.90097e+07	1.91118e+07	1.95611e+07	1.09558e+07	2.69092e+07	1.27758e+07	6079	1.41571e+07	346676	1.19497e+07	717419	1.86972e+06	4067.34	616296	2.46496e+06	835773	5389.16	2.43669e+06	281107	1.30184e+07	1.55617e+06	144385	745303	1.77674e+06	25759.4	5.75078e+06	205614	5.88595e+06	0	2.10548e+06	3410.89	219948	560510	241126	9686.25	330301	1.46826e+06	3.73617e+06	1.11906e+07	285572	1.05226e+06	417610	523904	613067
N89	259284665	1.10537e+07	1.7629e+07	3.14461e+06	2.20842e+06	2.3093e+07	2.07028e+07	1.15845e+06	7.64794e+06	1.13664e+07	1.04167e+07	3834.8	1.65683e+07	979477	1.00371e+07	577373	1.41291e+06	106068	495740	2.47377e+06	7.30887e+06	5582.3	1.67197e+06	176600	8.18665e+06	606015	348923	2.12979e+06	1.74637e+06	260794	4.27706e+06	75291.1	3.82264e+06	0	1.38769e+06	1677.58	119003	196138	673727	11881.6	67106.2	929091	3.34087e+06	171615	515981	189468	287119	610571	607470
N90	1.3793e+08	1.05525e+07	2.44527e+07	6.87919e+06	4.26905e+06	2.41342e+07	2.04162e+07	801330	1.06702e+07	1.29514e+07	6.61379e+06	3112.56	9.86673e+06	480817	7.27842e+06	560212	1.73878e+06	2.29226e+06	495804	3.6299e+06	1.0637e+07	0	2.42308e+06	193452	1.01312e+07	854476	3.16204e+06	1.53311e+06	694308	684444	4.39338e+06	316747	2.5541e+06	0	25516.2	1654.72	2.78813e+06	207579	399180	671027	185109	921528	1.97488e+06	23463.5	1.35817e+06	199.157	773875	308804	373865
N91	1.4945e+08	7.74406e+06	3.01447e+07	7.46593e+06	75382.5	2.29324e+07	1.17215e+07	102172	1.39709e+07	1.67217e+07	6.83058e+06	3767.19	2.70099e+07	403400	1.04521e+07	415391	3.94208e+06	1.82276e+06	442263	2.14914e+06	2.97341e+06	21.465	1.62953e+06	136593	6.45718e+06	899092	423069	406958	2.0768e+06	383991	7.59537e+06	355095	3.36396e+06	0	103737	1374.23	828706	368247	795671	4.15702e+06	90453.8	1.6648e+06	2.78601e+06	3667.31	842946	21375.7	372387	3.28707e+06	774907
N92	2.81625e+08	3.662e+07	1.42211e+07	3.21516e+07	1.50508e+07	8.02786e+06	1.60687e+07	1.82582e+07	6.21063e+06	1.93629e+07	1.44592e+07	3409.14	1.5917e+07	449076	6.45366e+06	1.94908e+06	1.2519e+06	1.32285e+06	627703	1.99876e+06	5.56996e+06	4632.99	3.30874e+06	927242	6.2675e+06	264926	968924	724245	2.06495e+06	885785	2.22002e+06	1.78424e+06	3.76942e+06	0	17310.4	342.807	87368.2	121058	294623	13772.1	41207.8	1.32752e+06	5.87539e+06	42623.1	658183	1776.78	825219	215640	563362
N93	1.75489e+08	3.37907e+07	2.15581e+07	8.14289e+06	381656	3.28791e+07	2.48783e+07	525564	9.33974e+06	1.89833e+07	1.70291e+07	1778.88	1.71584e+07	358889	7.91282e+06	1.81169e+06	2.46114e+06	1.00739e+06	615694	4.44113e+06	4.30806e+06	364744	1.59968e+06	175284	6.43491e+06	535978	776317	1.69398e+06	973142	283467	2.56369e+06	336815	2.70122e+06	0	119079	2789.62	292262	206715	500291	8804.78	72140.5	2.03644e+06	3.2647e+06	13521.4	4.98602e+06	64702.1	488742	423323	314312
N95	3.16155e+08	3.16856e+07	2.50663e+07	6.49403e+06	1.56677e+07	30619877	2.17582e+07	1.12925e+07	1.04101e+07	1.65332e+07	1.25219e+07	2981.62	1.68973e+07	363297	8.77888e+06	1.70501e+06	1.07739e+06	8.08853e+06	406029	4.52085e+06	5.14698e+06	196613	2.3276e+06	197163	7.74884e+06	680552	767477	965569	1.33706e+06	96672.9	4.02693e+06	238512	2.69112e+06	0	1.457e+06	2633.21	1.16585e+06	270750	152187	3.10835e+06	71031.8	1.53898e+06	5.74102e+06	1.4493e+06	342686	940307	741846	316921	378150
N96	1.9707e+08	9.37579e+06	2.75212e+07	9.0004e+06	82646.4	1.37236e+07	1.72287e+07	57159.2	1.21326e+07	1.42076e+07	9.02897e+06	3055.03	1.32122e+07	934097	9.83325e+06	489680	1.78266e+06	286918	261298	2.22724e+06	4.61439e+06	44986.9	1.08272e+06	53925.1	8.85907e+06	1.46724e+06	394420	1.47513e+06	1.20635e+06	184323	4.7275e+06	108560	2.54858e+06	0	382671	2853.08	146358	382044	546274	5742.98	139780	1.78819e+06	3.79058e+06	4346.94	2.95813e+06	301218	567991	484820	600883
N98	2.07253e+08	3.3409e+07	2.69389e+07	6.29128e+06	1.40067e+07	2.75982e+07	1.43952e+07	7.02905e+06	1.08225e+07	9.67986e+06	4.92858e+06	4923.84	3.47894e+07	456537	8.15487e+06	1.83496e+06	2.24668e+06	4.0287e+06	342367	2.55697e+06	4.80039e+06	229513	631343	54549.3	9.32377e+06	632406	881606	2.56357e+06	1.53561e+06	537153	4.56472e+06	118980	1.98416e+06	0	1.19851e+06	218.166	1.68274e+06	100067	1.17143e+06	31508.9	75977.3	644678	2.64844e+06	194112	302913	587838	441111	573675	274560
N99	2.4514e+08	4.22246e+07	2.113e+07	1.1056e+07	4.31155e+06	2.80275e+07	2.35939e+07	1.47592e+06	8.52155e+06	1.3902e+07	8.39084e+06	2790.77	2.58042e+07	467323	7.84237e+06	2.29325e+06	1.75293e+06	5.55255e+06	305516	3.93026e+06	9.81715e+06	0	1.7912e+06	214468	9.22729e+06	845514	972616	2.19879e+06	1.14335e+06	309621	4.24449e+06	242501	2.31602e+06	0	112528	3125.1	1.66865e+06	97476.6	689445	3582.38	98111.6	1.57942e+06	3.29105e+06	73712.1	678077	8939.87	389458	264159	191119
N100	1.3224e+08	5.48447e+06	3.50164e+07	4.00257e+06	647027	5.67964e+06	1.8246e+06	309338	1.46773e+07	1.14676e+07	3.42331e+06	10660.7	5.57827e+06	1.859e+07	9.69163e+06	289350	3.78627e+06	116.777	953066	2.40738e+06	1.79205e+07	1.39642e+06	1.54249e+06	133799	7.19726e+06	1.53535e+06	25862	231923	764280	602548	5.84037e+06	237594	2.42208e+06	1623.76	34863.5	4263.43	87569.3	219092	368996	16123.4	186490	745579	1.08106e+06	9986.99	369044	0	1.30364e+06	365311	656733
N101	182640952	4.38749e+07	3.41548e+07	8.64254e+06	79680.8	4.58581e+07	2.53924e+07	11676.7	1.49317e+07	1.52786e+07	9.39e+06	2742.64	2.43483e+07	475015	1.24642e+07	2.57038e+06	2.79962e+06	317869	381898	3.83575e+06	6.55315e+06	540.354	1.83187e+06	2.32599e+06	8.06094e+06	897148	477232	2.21617e+06	3.78316e+06	69377.8	5.08619e+06	165969	2.13767e+06	0	46710.7	0	1.20746e+06	233807	361033	6058	106998	1.681e+06	2.2744e+06	9116.46	481854	0	332836	611778	743749
N102	2.37795e+08	5.58009e+07	2.38694e+07	5.32638e+06	413318	2.13576e+07	1.79027e+07	102805	1.05112e+07	1.33188e+07	1.01816e+07	2069.07	2.55477e+07	418144	1.20087e+07	3.16397e+06	1.57213e+06	421342	602668	3.28021e+06	5.44055e+06	0	2.40661e+06	1.18076e+06	8.87855e+06	720501	532102	1.55584e+06	3.36973e+06	267024	2.1728e+06	283861	1.95059e+06	0	26764.2	0.100558	374640	267690	501495	10862	137673	724463	3.03405e+06	3866.67	4.73738e+06	0	326032	237285	503086
N103	2.08698e+08	9.98924e+06	2.83159e+07	5.79545e+06	1.37556e+07	6.60527e+06	1.35345e+07	7.33763e+06	1.24687e+07	1.8027e+07	1.0736e+07	3997.54	1.98723e+07	410466	1.33977e+07	544302	2.49793e+06	80778.8	1.05214e+06	1.5568e+06	1.02369e+07	33683	2.7609e+06	1.17735e+06	8.24692e+06	797656	294339	1.62533e+06	4.66402e+06	258318	4.07031e+06	29942.5	2.57329e+06	0	710859	5163.84	83730.7	175680	474206	1886.8	61682.5	1.23634e+06	3.58932e+06	2.48781e+06	2.36876e+06	470007	317295	1.16022e+06	1.71311e+06
N104	1.76005e+08	3.43725e+07	3.26992e+07	7.40922e+06	651184	1.04921e+07	1.81894e+07	470864	1.44796e+07	1.11148e+07	6.55332e+06	2867.44	1.56749e+07	394166	1.30208e+07	1.87746e+06	956461	2.71298e+06	301582	4.16166e+06	1.1963e+07	618715	2.86693e+06	1.08879e+06	1.01598e+07	720558	1.18564e+06	459768	1.69063e+06	462364	4.02986e+06	4.09125e+06	1.60245e+06	0	1.72079e+06	9355.65	699657	378203	317464	23522.2	78573.3	955891	1.81452e+06	11270.6	323638	1.00741e+06	356127	977522	1.44216e+06
N106	1.5244e+08	3.33979e+07	3.48509e+07	3.08983e+06	47388.3	2.44195e+07	2.09907e+07	3852.72	1.51421e+07	1.61908e+07	8.37321e+06	4369.94	1.30534e+07	904952	9.35539e+06	1.87601e+06	2.38085e+06	2.53784e+06	384466	3.82791e+06	9.78573e+06	333522	2.25645e+06	434892	8.71987e+06	818615	1.42142e+06	514430	1.65266e+06	201516	4.75327e+06	130719	2.20588e+06	0	161482	14141.4	2.98109e+06	470147	179777	500077	151307	1.24058e+06	2.7752e+06	2885.05	366309	55228.1	307696	675840	424834
N107	1.4247e+08	7.82818e+06	4.40401e+07	1.35128e+07	68274.2	1.06735e+07	1.22667e+07	29526.7	2.07764e+07	1.32244e+07	7.31595e+06	4944.02	2.12346e+07	664412	1.48117e+07	429228	908578	18918.1	251385	2.34247e+06	6.22623e+06	0	2.5186e+06	1.82223e+06	9.33283e+06	1.33889e+06	125887	591058	4.74268e+06	1.60872e+06	5.72734e+06	335486	2.01073e+06	0	57634.5	0	137696	768268	871148	3.7343e+06	176756	1.39766e+06	1.64892e+06	4031.5	286202	590.682	534559	426867	2.18802e+06
N109	2.0392e+08	2.75767e+07	4.00077e+07	5.61518e+06	2.2204e+07	1.13897e+07	2.5566e+07	1.38299e+07	1.81275e+07	1.49274e+07	1.11835e+07	2978.66	2.50561e+07	471381	1.35607e+07	1.51143e+06	6.38268e+06	415582	232770	2.92957e+06	1.15443e+07	64202.2	3.00707e+06	1.20984e+06	6.23438e+06	815422	568994	5.3309e+06	3.707e+06	213376	5.03649e+06	73223.1	2.21658e+06	0	546473	7630.79	115403	834281	562436	21228.3	104604	883172	2.50339e+06	4.35828e+06	1.99388e+06	235834	405840	1.03016e+06	918277
N110	223653762	3.47514e+07	2.40063e+07	1.18884e+07	4.6545e+07	1.01567e+07	1.69213e+07	3.49333e+07	1.0442e+07	1.89928e+07	1.03784e+07	4669.34	3.42398e+07	2.05642e+06	1.01844e+07	1.94659e+06	1.8696e+06	1.7296e+06	574707	5.11263e+06	1.64403e+07	7316.52	2.83321e+06	1.54746e+06	8.45355e+06	395039	793653	2.62947e+06	3.9013e+06	856045	3.22945e+06	180200	2.37338e+06	0	92863.9	4820.65	263660	1.74898e+06	457019	13599.8	70657.1	1.36306e+06	2.89427e+06	193276	355475	20650.3	573777	487408	449846
N112	223744240	5.96174e+07	2.64621e+07	5.12587e+06	3.07721e+06	6.1348e+07	2.76516e+07	1.01513e+06	1.16175e+07	1.26014e+07	1.16422e+07	1296.19	1.3777e+07	351635	1.01534e+07	3.31429e+06	3.1698e+06	888386	338841	3.17488e+06	1.20647e+07	44250.7	2.73199e+06	1.90062e+06	8.68504e+06	391432	733399	3.3818e+06	1.70331e+06	171402	2.86417e+06	6.90841e+06	1.79398e+06	0	792610	452.371	4.10478e+06	56233.9	470357	14110.9	89117.3	1.31377e+06	2.58267e+06	47029.7	253351	347012	268333	375644	231270
N113	1.93686e+08	2.02302e+07	2.88111e+07	3.43982e+06	715353	3.2644e+07	2.10747e+07	458811	1.19292e+07	1.3322e+07	6.32267e+06	4676.62	1.20963e+07	720766	1.19509e+07	1.12384e+06	750807	316917	371797	1.95695e+06	4.19657e+06	20804.6	2.30347e+06	1.19855e+06	1.07263e+07	1.11504e+06	434622	384583	2.81486e+06	120661	3.29379e+06	171748	1.66995e+06	0	1.65382e+06	2473.26	2.10648e+06	432183	599656	4061.45	143997	1.22311e+06	2.18725e+06	48821.7	2.02292e+06	1.0332e+06	204648	328895	558841
N114	2.17339e+08	8.12197e+07	2.44407e+07	1.1273e+07	1.22908e+06	2.30995e+07	1.61958e+07	594253	1.09166e+07	1.3635e+07	9.08557e+06	3693.87	1.48809e+07	1.19053e+06	9.94024e+06	4.55458e+06	591082	6.29131e+06	599993	6.03801e+06	1.44142e+07	0	2.188e+06	1.98234e+06	7.45276e+06	593324	3.471e+06	616735	1.92942e+06	4.61459e+06	2.04805e+06	2.40994e+06	1.77595e+06	0	1.04985e+06	4656.75	908598	404643	119132	14672.2	133231	1.22317e+06	2.71495e+06	10839.6	138038	1.03109e+06	470190	423256	417543
N115	1.44666e+08	3.06983e+07	2.61081e+07	4.48264e+06	974865	1.89906e+07	1.89011e+07	709815	1.23483e+07	1.02989e+07	5.61581e+06	3923.02	2.72989e+07	508043	1.14099e+07	1.70561e+06	562678	1.29505e+06	421124	2.31581e+06	1.83126e+07	0	2.17851e+06	1.49333e+06	5.36524e+06	1.00511e+06	977074	125102	1.59844e+06	340179	5.11989e+06	1.15908e+06	1.31634e+06	0	905934	893.528	918241	370025	799931	2.3025e+06	181427	960201	1.25489e+06	7700.52	241695	503194	241083	299627	484312
N116	1.1538e+08	6.45964e+06	4.32851e+07	1.98615e+06	113653	2.89695e+07	2.7085e+07	26327.5	1.99012e+07	3.01176e+07	9.67198e+06	2314.42	1.69963e+07	547963	1.68134e+07	349826	2.84315e+06	93361.4	123518	2.64768e+06	2.30934e+06	222.839	2.60411e+06	1.39923e+06	9.05078e+06	834342	171131	964474	2.63725e+06	185949	5.776e+06	72055.4	2.81065e+06	0	133588	0	644138	157078	576240	12371.3	119233	1.92178e+06	1.72645e+06	5260.38	949950	43530.3	498822	484981	1.91705e+06
N118	1.27358e+08	1.00092e+08	3.75113e+07	8.22934e+06	5.0468e+06	2.23697e+07	2.83719e+07	1.1414e+06	1.7279e+07	1.5535e+07	6.66459e+06	2449.96	1.60611e+07	522472	1.41713e+07	5.64473e+06	2.14729e+06	1.28432e+07	544434	6.19336e+06	8.49044e+06	0	2.40821e+06	1.16971e+06	7.46016e+06	1.3037e+06	5.523e+06	2.04028e+06	1.55969e+06	844431	4.80184e+06	60564.5	2.29198e+06	0	646034	9268.17	368854	84003.2	643498	7877.41	165389	960656	1.4607e+06	101184	531196	209959	807679	1.29536e+06	553685
N119	2.19717e+08	1.36437e+07	3.16033e+07	5.28154e+06	744375	6.0542e+06	7.95333e+06	449198	1.38114e+07	1.63049e+07	8.29648e+06	3866.75	2.34041e+07	509014	1.38656e+07	752343	2.48709e+06	21947	385327	2.73092e+06	7.58934e+06	2670.29	2.39096e+06	914779	8.39167e+06	942454	140854	1.31468e+06	4.60516e+06	44826	4.7774e+06	540683	2.1325e+06	0	111576	3640.23	142094	284701	209824	4231.98	131920	1.32805e+06	2.30381e+06	4139.93	3.09477e+06	20648.6	295374	1.28642e+06	1.69431e+06
N120	1.96444e+08	3.87116e+07	1.91094e+07	1.03346e+07	2.24743e+06	2.84266e+07	2.56904e+07	1.34666e+06	8.6101e+06	2.30622e+07	1.13776e+07	1868.48	2.11117e+07	338038	9.90739e+06	2.16641e+06	4.19714e+06	161394	373798	3.23955e+06	5.19762e+06	3464.04	2.82486e+06	822716	6.39336e+06	927840	178335	2.80963e+06	2.15035e+06	158569	2.84065e+06	107732	2.51587e+06	0	668176	3986.67	861032	242020	403577	9902.62	88284	1.94326e+06	4.58476e+06	27962.6	343173	203071	322825	580731	310651
N121	1.87723e+08	1.72152e+07	2.80614e+07	5.38042e+06	1.21716e+06	4.96344e+07	2.21885e+07	351160	1.22945e+07	1.88155e+07	9.05832e+06	4133.91	1.40782e+07	461886	1.18191e+07	950717	2.76691e+06	2.16364e+06	431633	4.60619e+06	6.21548e+06	0	2.90375e+06	915996	1.08586e+07	256755	1.00347e+06	4.87512e+06	2.71911e+06	48122.2	3.22239e+06	286088	1.85536e+06	0	108903	3102.84	8.467e+06	94703.4	347937	4267.94	58434.2	2.34826e+06	2.46506e+06	4429.73	3.90739e+06	22828	161830	427800	777489
N123	2.29891e+08	4.40267e+07	3.07505e+07	1.66622e+07	105991	1.31889e+07	2.45752e+07	34759.2	1.33043e+07	1.45426e+07	6.14511e+06	5284.02	1.41331e+07	666764	1.39492e+07	2.43155e+06	2.55951e+06	3.36043e+06	836465	5.82001e+06	9.51199e+06	5551.19	1.30606e+06	513283	8.9586e+06	642248	1.19114e+06	1.53374e+06	2.04403e+06	244417	3.51414e+06	464408	1.80949e+06	0	1.31139e+06	4137.39	377928	246366	493796	10516.9	69973.9	1.25478e+06	3.69836e+06	4140.09	1.72437e+06	601502	192456	851823	878108
N124	1.61015e+08	9.28614e+07	2.29205e+07	1.1555e+07	4.44003e+06	2.09759e+07	2.8577e+07	2.95202e+06	9.52125e+06	1.78531e+07	1.07702e+07	3042.84	1.34941e+07	744363	1.21592e+07	5.371e+06	1.60135e+06	3.50993e+06	450479	4.67637e+06	6.11551e+06	779961	2.44671e+06	740432	7.30641e+06	922259	2.03196e+06	708710	1.05684e+06	146802	2.71515e+06	310296	1.96622e+06	0	502765	7665.54	1.77604e+06	168708	488833	19980.1	134684	1.11567e+06	3.17108e+06	11752.9	1.06604e+06	168580	305802	641152	511746
N125	1.25274e+08	9.89911e+06	3.00026e+07	5.53996e+06	1.59116e+06	3.88864e+07	5.56945e+06	821450	1.39584e+07	1.25547e+07	7.78794e+06	4560.57	2.84885e+07	387201	1.32226e+07	552171	2.44848e+06	24420.9	590982	1.18926e+06	7.39048e+06	992.042	2.72701e+06	1.32135e+06	7.59193e+06	865245	103375	1.36736e+06	4.30591e+06	97309	3.16265e+06	265612	1.94339e+06	0	52265.9	131.35	586578	371755	410835	9.1086e+06	154351	720141	2.05103e+06	25394.6	141948	698.068	285328	1.16678e+06	1.36689e+06
N126	1.33757e+08	1.71243e+07	3.60894e+07	4.81523e+06	432381	3.07484e+07	2.11914e+07	59836.5	1.58631e+07	1.23108e+07	3.61048e+06	4157.55	1.56517e+07	556241	1.34539e+07	943150	1.67797e+06	882994	570655	3.76111e+06	8.9368e+06	0	1.74556e+06	2.15379e+06	6.3722e+06	1.41438e+06	936659	961186	2.4828e+06	1.42006e+06	4.61882e+06	65077.5	1.53202e+06	0	44202.9	6472.81	1.36891e+06	142430	595387	9973.45	128042	1.03263e+06	1.17303e+06	1.36234	525077	0	320414	607563	1.43631e+06
N128	2.47818e+08	7.03305e+06	2.07758e+07	2.37131e+06	80594.3	9.59797e+06	2.23752e+07	10910.1	9.1508e+06	1.24708e+07	1.3065e+07	3237.61	1.73787e+07	409356	1.06945e+07	380534	2.0164e+06	30422.1	179791	1.81013e+06	5.26796e+06	39356.3	2.27028e+06	1.7876e+06	8.16596e+06	474078	216397	2.78942e+06	3.95815e+06	202830	2.13848e+06	27842.2	1.84864e+06	0	49532.6	2115.75	132398	168021	575268	3172.36	74275.8	891332	4.37224e+06	3493.17	389933	1552.25	397477	674741	842858
N129	8.01422e+07	3.62572e+07	4.73582e+07	5.59945e+06	1.9672e+06	1.98905e+07	1.46924e+07	948712	2.14103e+07	1.61459e+07	4.26975e+06	3522.23	1.1955e+07	755894	1.26593e+07	2.04389e+06	835706	298766	753294	4.22585e+06	4.98671e+06	117651	1.93018e+06	1.57238e+06	6.07131e+06	2.06242e+06	235465	631253	2.26567e+06	817504	6.90035e+06	298741	1.74327e+06	0	194739	1108.14	353103	278307	322204	6816.28	279460	1.01869e+06	388135	49964.7	798086	15279.6	428765	1.04606e+06	1.10702e+06
N131	1.59939e+08	34309357	3.10045e+07	3.74568e+06	3.37465e+06	6.25504e+07	2.97466e+07	1.37803e+06	1.40363e+07	1.66625e+07	5.82963e+06	4137.41	1.31813e+07	687492	1.36165e+07	1.88622e+06	1.54899e+06	1.14694e+06	389727	5.83131e+06	3.30037e+06	0	1.62933e+06	1.9233e+06	7.29117e+06	602719	792423	1.19652e+06	3.11237e+06	527907	4.77514e+06	161023	1.78183e+06	0	1.68596e+06	1342.34	9.78935e+06	112832	616475	4399.46	96422.2	1.3937e+06	1.4802e+06	116352	2.60998e+06	171903	175726	480183	1.2625e+06
N132	2.23044e+08	3.30186e+07	2.53315e+07	6.41673e+06	1.13587e+07	4.51562e+07	2.05137e+07	9.01489e+06	1.0722e+07	2.50915e+07	1.35028e+07	2012.58	1.7225e+07	310918	1.25978e+07	1.79229e+06	2.63382e+06	677289	639800	2.44316e+06	4.11494e+06	75538.4	2.98291e+06	1.45988e+06	6.28926e+06	720077	803806	1.70967e+06	2.0889e+06	290281	4.26986e+06	1.38125e+06	2.9772e+06	0	3.56162e+06	4.41895e+07	3.45602e+06	616165	70454	3.65444e+06	88915.7	2.30976e+06	7.28129e+06	115784	395247	1.45993e+06	481151	437197	719180
N133	2.74674e+08	7.21199e+07	2.04072e+07	1.62795e+07	1.91992e+06	4.15657e+07	2.25327e+07	1.65673e+06	8.47194e+06	1.99194e+07	1.52709e+07	1781.23	2.41995e+07	291711	1.13342e+07	3.97202e+06	1.99245e+06	145963	929843	4.80315e+06	3.84073e+07	0	2.93028e+06	1.03693e+06	5.60216e+06	761731	774891	3.39362e+06	2.95556e+06	161045	1.65662e+06	51214.5	2.29104e+06	0	40579.4	3866.42	921570	63262.1	489874	3681.7	101163	1.26013e+06	6.15467e+06	7690.02	342781	44.9116	406962	389176	1.09414e+06
N134	1.27964e+08	1.29934e+07	3.05266e+07	6.78347e+06	175201	2.45872e+07	1.72172e+07	52378.5	1.34951e+07	1.42289e+07	4.75692e+06	5513.64	1.09948e+07	1.46361e+06	1.02405e+07	719426	3.1499e+06	80456.9	351459	1.98764e+06	9.74169e+06	812.762	1.97695e+06	812572	8.35955e+06	1.1163e+06	94246.8	1.63499e+06	1.21521e+06	133665	4.38171e+06	43120.6	1.67841e+06	0	289544	87.0053	2.06193e+06	208041	582267	7972.19	160435	872694	1.64692e+06	1260.74	1.95859e+06	203276	239702	524371	458605
[truncated: 725 more columns]

## Sheet: SUPPLEMENTARY DATA 5
Supplementary Data5. The correlation analysis between immune indexes and urinary metabolites
Immune index	metabolite	coeffcient	p-value
CD8+	6-Hydroxy-5-methoxyindole.glucuronide	0.377951	1e-09
CD8+	Asparaginyl-Hydroxyproline	-0.319291	3.283e-07
CD4+%	2-Phenylacetamide	-0.188042	0.00312998
CD4+	5,6-Dihydrouridine	-0.285106	5.7808e-06
IFN-γ	Traumatic.acid	-0.213453	0.000771518
CD8+	2-Phenylacetamide	0.193816	0.00231036
CD8+	Hesperetin.3'-O-glucuronide	-0.22695	0.000342278
PTSD	4-Hydroxy-5-(dihydroxyphenyl)-valeric.acid-O-sulphate	-0.236679	0.0223634
CD8+	5'-(3',4'-Dihydroxyphenyl)-gamma-valerolactone.sulfate	0.268638	2.02648e-05
CD8+	N-Acetylserotonin	0.230515	0.000273911
CD3+%	3-Methylhistidine	0.213771	0.000757282
CD4+%	Oxoadipic.acid	0.203791	0.00134013
PHQ	N-Acetyl-L-aspartic.acid	0.21015	0.0431925
CD3+%	Moxifloxacin	-0.213599	0.000764931
IL-2	Traumatic.acid	-0.212639	0.000808991
CD3+%	Oxoglutaric.acid	0.230188	0.000279608
CD8+	Indoxyl	0.196294	0.00202284
CD8+%	Indoxyl	0.190415	0.00276557
CD8+	5,6-Dihydrouridine	-0.220147	0.000518727
CD4+/CD8+	4-Hydroxy-5-(dihydroxyphenyl)-valeric.acid-O-sulphate	-0.207218	0.00110487
CD4+%	Trimethylamine.N-oxide	-0.133753	0.036415
CD8+	Indoleacetic.acid	0.218879	0.000559726
CD8+%	Oxoadipic.acid	-0.217687	0.000601027
IL-6	4-Hydroxy-5-(dihydroxyphenyl)-valeric.acid-O-sulphate	-0.150933	0.0180815
PHQ	Purine	-0.217271	0.0364382
IL-6	D-Glucuronic.acid	0.188173	0.00310878
IL-6	2-Phenylacetamide	-0.135276	0.0343179
PHQ	Galactitol	0.242705	0.0190744
PTSD	D-Glucuronic.acid	0.224181	0.0307527
CD4+/CD8+	4-Vinylphenol.sulfate	0.202072	0.00147466
CD4+/CD8+	Creatinine	-0.213631	0.000763542
CD4+%	Creatinine	-0.224276	0.000403629
CD3+%	Asparaginyl-Hydroxyproline	-0.321949	2.586e-07
IL-6	Dopaxanthin	-0.175355	0.00592214
CD4+CD8+CD3+/CD3+	Asparaginyl-Hydroxyproline	0.239511	0.000153703
IL-6	Traumatic.acid	-0.163407	0.0104104
IFN-γ	Isoproterenol	-0.210016	0.000941565
CD3+%	Indoleacetic.acid	0.233393	0.000228227
CD8+%	Trimethylamine.N-oxide	0.12616	0.0485514
CD4+/CD8+	Indoxyl	-0.188258	0.00309511
CD4+%	4-Hydroxy-5-(dihydroxyphenyl)-valeric.acid-O-sulphate	-0.214402	0.000729789
PTSD	N-Acetyl-L-aspartic.acid	0.244404	0.0182259
GAD-AF	Gluconic.acid	0.228264	0.0277593
CD4+	N-Acetyl-L-aspartic.acid	-0.197004	0.00194669
CD4+%	5'-(3',4'-Dihydroxyphenyl)-gamma-valerolactone.sulfate	-0.188909	0.00299209
CD4+CD8+CD3+/CD3+	Sulfate	-0.248368	0.0163715
CD4+/CD8+	Trimethylamine.N-oxide	-0.125463	0.0498174
CD8+	D-Glucuronic.acid	-0.28283	6.9084e-06
CD4+%	Indoxyl	-0.18883	0.00300452
CD4+	p-Cresol.sulfate	-0.202036	0.00147767
CD8+%	4-Hydroxy-5-(dihydroxyphenyl)-valeric.acid-O-sulphate	0.220474	0.000508593
CD4+/CD8+	6-Hydroxy-5-methoxyindole.glucuronide	-0.205488	0.00121844
CD4+%	N-Acetylserotonin	-0.192383	0.0024931
IL-6	N-Acetyl-L-aspartic.acid	0.177797	0.00525445
IL-6	Indoxyl	-0.13678	0.0323494
PHQ	p-Cresol.sulfate	0.213661	0.0397427
IL-2	Xanthine	0.131588	0.0395808
CD4+	D-Glucuronic.acid	-0.204458	0.00129098
CD8+	Indoxyl.sulfate	0.217237	0.000617306
CD3+%	Sulfate	-0.132956	0.0375538
CD4+CD8+CD3+/CD3+	Sulfate	0.127166	0.0467722
CD8+	4-ene-Valproic.acid	0.215138	0.000698905
CD3+%	N-Acetyl-L-aspartic.acid	-0.244893	0.000107632
CD4+%	4-Vinylphenol.sulfate	0.204478	0.00128954
IFN-γ	Isoleucylproline	-0.201853	0.00149267
IL-4	Asparaginyl-Hydroxyproline	-0.230685	0.000270989
CD8+	Trimethylamine.N-oxide	0.179165	0.00491076
IL-6	2-Hydroxybenzaldehyde	-0.168744	0.00812669
CD4+CD8+CD3+/CD3+	Moxifloxacin	0.207365	0.00109565
CD8+	4-Hydroxy-5-(dihydroxyphenyl)-valeric.acid-O-sulphate	0.262771	3.10793e-05
CD8+	Creatinine	0.220402	0.000510809
CD3+%	p-Cresol.sulfate	-0.297633	2.1079e-06
CD8+%	4-ene-Valproic.acid	0.217269	0.000616159
IL-6	6-Hydroxy-5-methoxyindole.glucuronide	-0.197479	0.00189717
CD4+%	4-ene-Valproic.acid	-0.233317	0.000229341
CD4+/CD8+	2-Phenylacetamide	-0.187088	0.00328831
CD8+	Sulfate	-0.163144	0.0105367
CD4+CD8+CD3+/CD3+	Oxoglutaric.acid	-0.242653	0.000124956
IL-4	Traumatic.acid	-0.283652	6.4789e-06
CD4+CD8+CD3+/CD3+	Creatinine	-0.202544	0.00143659
CD8+%	4-Vinylphenol.sulfate	-0.195621	0.00209754
PHQ	6-Hydroxy-5-methoxyindole.glucuronide	-0.216219	0.0373761
CD3+%	5,6-Dihydrouridine	-0.274438	1.31483e-05
CD8+	Gluconic.acid	-0.234771	0.000208976
IL-4	Oxoglutaric.acid	0.198402	0.00180435
CD4+/CD8+	Oxoadipic.acid	0.192233	0.00251298
CD8+	3-Methylhistidine	0.236814	0.000183201
CD3+%	6-Hydroxy-5-methoxyindole.glucuronide	0.316942	4.046e-07
CD8+%	5'-(3',4'-Dihydroxyphenyl)-gamma-valerolactone.sulfate	0.192681	0.00245416
CD4+%	6-Hydroxy-5-methoxyindole.glucuronide	-0.204789	0.00126723
CD8+%	2-Phenylacetamide	0.189887	0.00284317
CD4+/CD8+	4-ene-Valproic.acid	-0.23496	0.000206453
CD3+%	D-Glucuronic.acid	-0.300258	1.6958e-06
CD4+CD8+CD3+/CD3+	6-Hydroxy-5-methoxyindole.glucuronide	-0.261056	3.51493e-05
CD8+	p-Cresol.sulfate	-0.289597	4.0485e-06
CD4+CD8+CD3+/CD3+	Trimethylamine.N-oxide	-0.154533	0.015477
CD8+	3,4,5-Trimethoxycinnamic.acid	0.199665	0.001684
CD8+	Oxoglutaric.acid	0.249479	7.894e-05
CD8+%	Creatinine	0.227785	0.000324977
CD8+	Moxifloxacin	-0.248286	8.56165e-05
CD4+	Asparaginyl-Hydroxyproline	-0.234313	0.000215207
PTSD	5'-(3',4'-Dihydroxyphenyl)-gamma-valerolactone.sulfate	-0.225763	0.0295622
CD4+%	Sulfate	0.125962	0.0489091
CD3+%	Gluconic.acid	-0.222937	0.00043805
CD8+	N-Acetyl-L-aspartic.acid	-0.22422	0.000405014
PTSD	Gluconic.acid	0.220446	0.0337244

## Sheet: SUPPLEMENTARY DATA 6
Supplementary Data6. The correlation analysis between clinical traits and WGCNA modules
Clinical trait	module name	p-value	coefficient	FDR
Anxiety	MEblack	0.613489	-0.0648684	0.899744
CD3+%	MEblack	0.00254945	0.373761	0.058556
CD4+	MEblack	0.00274476	0.371183	0.058556
CD4+%	MEblack	0.715449	0.0468415	0.916625
CD4+/CD8+	MEblack	0.565569	0.0737699	0.899744
CD4+CD8+CD3+	MEblack	0.00281069	-0.37035	0.058556
CD8+	MEblack	0.0258626	0.280686	0.323283
CD8+%	MEblack	0.695496	-0.0502885	0.916625
Depression	MEblack	0.598026	-0.0677057	0.899744
IFN-γ	MEblack	0.389489	-0.110296	0.817451
IgG+	MEblack	0.961518	0.00620296	0.981141
IgM+	MEblack	0.520366	0.0824966	0.897183
IL-10	MEblack	0.210869	-0.159819	0.73395
IL-17A	MEblack	0.442425	-0.098509	0.838952
IL-2	MEblack	0.839464	-0.0260398	0.95263
IL-4	MEblack	0.687329	-0.0517095	0.916625
IL-6	MEblack	0.32462	-0.126129	0.788754
Physical symptoms	MEblack	0.123211	-0.196238	0.592701
PO2	MEblack	0.902013	-0.0158275	0.959588
Psychiatric symptoms	MEblack	0.464407	-0.0938498	0.853689
PTSD	MEblack	0.634516	-0.0610591	0.901301
Severity	MEblack	5.80219e-05	-0.484192	0.00483516
SO2	MEblack	0.9282	-0.0115843	0.970921
TNF-α	MEblack	0.879572	-0.0194769	0.959588
Anxiety	MEblue	0.0497046	0.248336	0.436005
CD3+%	MEblue	0.883901	0.0187719	0.959588
CD4+	MEblue	0.842125	-0.0256025	0.95263
CD4+%	MEblue	0.783922	-0.0352423	0.928041
CD4+/CD8+	MEblue	0.883283	0.0188724	0.959588
CD4+CD8+CD3+	MEblue	0.236723	-0.15124	0.739761
CD8+	MEblue	0.581502	0.0707737	0.899744
CD8+%	MEblue	0.859986	0.0226745	0.959588
Depression	MEblue	0.256511	0.145103	0.745837
IFN-γ	MEblue	0.127433	0.194099	0.601101
IgG+	MEblue	0.581671	0.0707422	0.899744
IgM+	MEblue	0.445397	0.0978717	0.838952
IL-10	MEblue	0.0101554	0.321637	0.158678
IL-17A	MEblue	0.775285	0.0366883	0.928041
IL-2	MEblue	0.0505765	0.247424	0.436005
IL-4	MEblue	0.000189619	0.453481	0.00948097
IL-6	MEblue	0.361106	0.117007	0.80604
Physical symptoms	MEblue	0.0277841	0.277306	0.330764
PO2	MEblue	0.0625187	-0.236064	0.459696
Psychiatric symptoms	MEblue	0.37939	0.112649	0.817451
PTSD	MEblue	0.533448	0.0799343	0.899744
Severity	MEblue	0.598562	-0.0676069	0.899744
SO2	MEblue	0.838971	0.0261207	0.95263
TNF-α	MEblue	0.0356776	0.2652	0.3878
Anxiety	MEbrown	0.772838	-0.0370987	0.928041
CD3+%	MEbrown	0.115233	-0.200438	0.592701
CD4+	MEbrown	0.0691017	-0.230536	0.479873
CD4+%	MEbrown	0.55303	-0.0761558	0.899744
CD4+/CD8+	MEbrown	0.601263	-0.067109	0.899744
CD4+CD8+CD3+	MEbrown	0.116199	0.199918	0.592701
CD8+	MEbrown	0.246763	-0.148085	0.743261
CD8+%	MEbrown	0.983033	-0.00273412	0.994972
Depression	MEbrown	0.323632	0.126384	0.788754
IFN-γ	MEbrown	0.617329	0.0641687	0.899744
IgG+	MEbrown	0.911944	0.0142165	0.961967
IgM+	MEbrown	0.251298	-0.146688	0.745837
IL-10	MEbrown	0.0211218	0.290037	0.293358
IL-17A	MEbrown	0.233829	0.152167	0.739761
IL-2	MEbrown	0.475982	0.0914446	0.862286
IL-4	MEbrown	0.77602	0.036565	0.928041
IL-6	MEbrown	0.00868082	0.328006	0.146812
Physical symptoms	MEbrown	5.75075e-05	0.484413	0.00483516
PO2	MEbrown	0.302431	-0.131997	0.787581
Psychiatric symptoms	MEbrown	0.118774	0.198547	0.592701
PTSD	MEbrown	0.22993	0.153429	0.739761
Severity	MEbrown	0.142042	0.187088	0.639586
SO2	MEbrown	0.344444	-0.121098	0.79001
TNF-α	MEbrown	0.581908	0.0706978	0.899744
Anxiety	MEgreen	0.196562	0.164888	0.73395
CD3+%	MEgreen	0.00179195	-0.385798	0.0497765
CD4+	MEgreen	8.67482e-05	-0.474085	0.00542176
CD4+%	MEgreen	0.141232	-0.187462	0.639586
CD4+/CD8+	MEgreen	0.0689449	-0.230663	0.479873
CD4+CD8+CD3+	MEgreen	0.00338093	0.363788	0.0650178
CD8+	MEgreen	0.0426932	-0.256192	0.436005
CD8+%	MEgreen	0.159328	0.179458	0.671322
Depression	MEgreen	0.615666	0.0644714	0.899744
IFN-γ	MEgreen	0.214865	0.158446	0.73395
IgG+	MEgreen	0.992755	-0.00116737	0.996907
IgM+	MEgreen	0.958636	0.00666781	0.981141
IL-10	MEgreen	0.686403	0.0518711	0.916625
IL-17A	MEgreen	0.505183	0.0855114	0.89431
IL-2	MEgreen	0.271515	-0.140661	0.751725
IL-4	MEgreen	0.336625	-0.12306	0.788754
IL-6	MEgreen	0.0133474	0.31022	0.196285
Physical symptoms	MEgreen	0.0597008	0.238575	0.459488
PO2	MEgreen	0.658979	0.0566919	0.915249
Psychiatric symptoms	MEgreen	0.432187	0.100723	0.838952
PTSD	MEgreen	0.758181	0.0395651	0.928041
Severity	MEgreen	9.05921e-06	0.527126	0.0022648
SO2	MEgreen	0.428551	0.101516	0.838952
TNF-α	MEgreen	0.582559	-0.0705764	0.899744
Anxiety	MEgrey	0.790704	-0.0341101	0.928057
CD3+%	MEgrey	0.632735	0.0613797	0.901301
CD4+	MEgrey	0.834199	0.0269057	0.95263
CD4+%	MEgrey	0.710476	-0.0476975	0.916625
CD4+/CD8+	MEgrey	0.857564	-0.0230708	0.959588
CD4+CD8+CD3+	MEgrey	0.90771	0.0149032	0.961557
CD8+	MEgrey	0.36469	0.116143	0.80678
CD8+%	MEgrey	0.6692	0.0548865	0.916625
Depression	MEgrey	0.604244	0.0665609	0.899744
IFN-γ	MEgrey	0.119905	-0.197953	0.592701
IgG+	MEgrey	0.0606524	-0.237716	0.459488
IgM+	MEgrey	0.112523	-0.201916	0.592701
IL-10	MEgrey	0.195892	-0.165132	0.73395
IL-17A	MEgrey	0.778938	-0.0360763	0.928041
IL-2	MEgrey	0.715032	-0.0469132	0.916625
IL-4	MEgrey	0.711163	-0.0475792	0.916625
IL-6	MEgrey	0.00880872	-0.327418	0.146812
Physical symptoms	MEgrey	0.94813	-0.00836356	0.981141
PO2	MEgrey	0.655211	0.0573604	0.915099
Psychiatric symptoms	MEgrey	0.451314	0.0966098	0.838952
PTSD	MEgrey	0.243302	0.149162	0.741774
Severity	MEgrey	0.0742305	-0.226515	0.501557
SO2	MEgrey	0.556339	0.0755237	0.899744
TNF-α	MEgrey	0.265518	-0.142416	0.745837
Anxiety	MEmagenta	0.786979	0.0347317	0.928041
CD3+%	MEmagenta	0.206405	-0.161373	0.73395
CD4+	MEmagenta	0.123282	-0.196202	0.592701
CD4+%	MEmagenta	0.619024	-0.0638604	0.899744
CD4+/CD8+	MEmagenta	0.422768	-0.102786	0.838952
CD4+CD8+CD3+	MEmagenta	0.355844	0.118286	0.801451
CD8+	MEmagenta	0.409111	-0.105825	0.838342
CD8+%	MEmagenta	0.448091	0.097296	0.838952
Depression	MEmagenta	0.815139	0.0300514	0.943448
IFN-γ	MEmagenta	0.783858	0.0352532	0.928041
IgG+	MEmagenta	0.770741	-0.0374507	0.928041
IgM+	MEmagenta	0.839116	-0.0260969	0.95263
IL-10	MEmagenta	0.957565	-0.0068406	0.981141
IL-17A	MEmagenta	0.301396	0.132278	0.787581
IL-2	MEmagenta	0.934968	-0.01049	0.973925
IL-4	MEmagenta	0.874517	-0.020301	0.959588
IL-6	MEmagenta	0.241872	-0.149611	0.741774
Physical symptoms	MEmagenta	0.307415	0.130655	0.788754
PO2	MEmagenta	0.59985	0.0673694	0.899744
Psychiatric symptoms	MEmagenta	0.626688	-0.062471	0.901301
PTSD	MEmagenta	0.547406	-0.0772343	0.899744
Severity	MEmagenta	0.313662	0.128993	0.788754
SO2	MEmagenta	0.399804	0.107929	0.82604
TNF-α	MEmagenta	0.801556	-0.0323037	0.936397
Anxiety	MEpink	0.67145	-0.0544904	0.916625
CD3+%	MEpink	0.777895	-0.0362508	0.928041
CD4+	MEpink	0.99544	-0.000734759	0.996907
CD4+%	MEpink	0.612034	0.065134	0.899744
CD4+/CD8+	MEpink	0.805449	0.0316572	0.936569
CD4+CD8+CD3+	MEpink	0.887112	0.0182492	0.959588
CD8+	MEpink	0.702085	-0.0491464	0.916625
CD8+%	MEpink	0.652011	-0.0579292	0.915099
Depression	MEpink	0.505669	0.0854143	0.89431
IFN-γ	MEpink	0.445645	-0.0978187	0.838952
IgG+	MEpink	0.745202	0.0417611	0.926868
IgM+	MEpink	0.370706	-0.114703	0.80678
IL-10	MEpink	0.446035	-0.0977353	0.838952
IL-17A	MEpink	0.188361	-0.167913	0.73395
IL-2	MEpink	0.7223	-0.0456655	0.916625
IL-4	MEpink	0.325337	-0.125943	0.788754
IL-6	MEpink	0.960484	-0.00636973	0.981141
Physical symptoms	MEpink	0.729205	-0.0444841	0.92001
PO2	MEpink	0.441852	-0.0986321	0.838952
Psychiatric symptoms	MEpink	0.197488	0.164552	0.73395
PTSD	MEpink	0.56154	0.0745337	0.899744
Severity	MEpink	0.996907	0.000498406	0.996907
SO2	MEpink	0.0589033	-0.239302	0.459488
TNF-α	MEpink	0.223121	-0.155667	0.73395
Anxiety	MEred	0.181389	-0.170561	0.73395
CD3+%	MEred	0.00095314	0.406289	0.0297856
CD4+	MEred	0.00024548	0.44638	0.0102283
CD4+%	MEred	0.332783	0.124034	0.788754
CD4+/CD8+	MEred	0.221556	0.156188	0.73395
CD4+CD8+CD3+	MEred	0.0793125	-0.222744	0.508414
CD8+	MEred	0.0488299	0.249264	0.436005
CD8+%	MEred	0.262663	-0.143261	0.745837
Depression	MEred	0.143267	-0.186525	0.639586
IFN-γ	MEred	0.197344	-0.164604	0.73395
IgG+	MEred	0.152745	-0.182288	0.658385
IgM+	MEred	0.300194	-0.132604	0.787581
IL-10	MEred	0.0468723	-0.251393	0.436005
IL-17A	MEred	0.609561	-0.0655861	0.899744
IL-2	MEred	0.53356	-0.0799125	0.899744
IL-4	MEred	0.222034	-0.156029	0.73395
IL-6	MEred	0.161117	-0.178704	0.671322
Physical symptoms	MEred	0.0235314	-0.285085	0.309623
PO2	MEred	0.371119	0.114604	0.80678
Psychiatric symptoms	MEred	0.191681	-0.166677	0.73395
PTSD	MEred	0.107006	-0.205009	0.592701
Severity	MEred	0.000914829	-0.407577	0.0297856
SO2	MEred	0.51991	-0.0825865	0.897183
TNF-α	MEred	0.600617	-0.067228	0.899744
Anxiety	MEturquoise	0.87491	-0.0202368	0.959588
CD3+%	MEturquoise	0.982423	0.00283236	0.994972
CD4+	MEturquoise	0.899055	0.0163077	0.959588
CD4+%	MEturquoise	0.926679	0.0118305	0.970921
CD4+/CD8+	MEturquoise	0.879419	-0.0195018	0.959588
CD4+CD8+CD3+	MEturquoise	0.392377	0.10963	0.817451
CD8+	MEturquoise	0.676514	-0.053601	0.916625
CD8+%	MEturquoise	0.74216	-0.0422774	0.926868
Depression	MEturquoise	0.122222	-0.196748	0.592701
IFN-γ	MEturquoise	0.342898	-0.121483	0.79001
IgG+	MEturquoise	0.545179	-0.0776627	0.899744
IgM+	MEturquoise	0.598027	-0.0677054	0.899744
IL-10	MEturquoise	0.453034	-0.0962447	0.838952
IL-17A	MEturquoise	0.511669	-0.084218	0.894526
IL-2	MEturquoise	0.325333	-0.125944	0.788754
IL-4	MEturquoise	0.117536	-0.199204	0.592701
IL-6	MEturquoise	0.559543	-0.0749133	0.899744
Physical symptoms	MEturquoise	0.213773	-0.15882	0.73395
PO2	MEturquoise	0.472531	0.0921584	0.862282
Psychiatric symptoms	MEturquoise	0.297314	-0.133389	0.787581
PTSD	MEturquoise	0.337587	-0.122817	0.788754
Severity	MEturquoise	0.383561	0.111672	0.817451
SO2	MEturquoise	0.31386	-0.128941	0.788754
TNF-α	MEturquoise	0.507968	-0.084955	0.89431
Anxiety	MEyellow	0.679438	-0.0530885	0.916625
CD3+%	MEyellow	0.282635	-0.137473	0.76803
CD4+	MEyellow	0.122618	-0.196544	0.592701
CD4+%	MEyellow	0.0332972	-0.268593	0.378377
CD4+/CD8+	MEyellow	0.150545	-0.183253	0.658385
CD4+CD8+CD3+	MEyellow	0.212837	0.159141	0.73395
CD8+	MEyellow	0.644876	-0.0592015	0.910842
CD8+%	MEyellow	0.0523247	0.245633	0.436039
Depression	MEyellow	0.891886	0.0174727	0.959588
IFN-γ	MEyellow	0.505037	-0.0855408	0.89431
IgG+	MEyellow	0.89482	-0.0169957	0.959588
IgM+	MEyellow	0.732328	-0.043951	0.92001
IL-10	MEyellow	0.264969	-0.142578	0.745837
IL-17A	MEyellow	0.232446	-0.152613	0.739761
IL-2	MEyellow	0.335672	-0.123301	0.788754
IL-4	MEyellow	0.582488	-0.0705895	0.899744
IL-6	MEyellow	0.780762	0.0357709	0.928041
Physical symptoms	MEyellow	0.694412	-0.0504767	0.916625
PO2	MEyellow	0.350725	0.119542	0.797103
Psychiatric symptoms	MEyellow	0.449048	-0.097092	0.838952
PTSD	MEyellow	0.273628	-0.140048	0.751725
Severity	MEyellow	0.211405	0.159633	0.73395
SO2	MEyellow	0.710118	0.0477591	0.916625
TNF-α	MEyellow	0.445022	-0.0979519	0.838952
